# Supplementary material for: An intelligent framework for advancing large-scale omics data integration
Source: iScience. 2026 Apr 29;29(6):115928. doi: 10.1016/j.isci.2026.115928 (PMC13196096; doi:10.1016/j.isci.2026.115928)
Supplement: Table S1. Bulk transcriptomic datasets included in this study, related to Figure 2 and STAR Methods [file mmc2.xlsx]

## Sheet: GEO_dataset_type
Supplementary Table S1. Summary of bulk transcriptomic datasets included in this study
GEO_accession	Title	Sample_total_num	Platform_id
GSE111053	Gene expression in uninvolved and involved epidermis from patients with atopic dermatitis (laser capture microdissection): set 1	6	GPL13607
GSE84588	Notch1 enhances NF-κB activation to promote CD133+ Skin Cancer Stem Cells	30	GPL6244
GSE151839	Obesity and Race Alter Gene Expression in Skin	40	GPL570
GSE249027	RNA sequencing of skin punch biopsies of lesional and non-lesional skin from hidradenitis suppurativa patients	30	GPL24676
GSE10434	Retinoic acid effect on sebocytes and the skin	6	GPL8300
GSE58573	First ruxolitinib treatment of human alopecia areata patients	7	GPL570
GSE86926	Dermal fibroblasts play a central role in skin model protection against C. albicans invasion	12	GPL22432
GSE240717	Integrative functional genomic analyses identify genetic variants influencing skin pigmentation in Africans	42	GPL16791
GSE202952	Topical, immunomodulatory epoxy-tiglianes induce biofilm disruption and healing in acute and chronic skin wounds [HDFa]	18	GPL10558
GSE10434	Retinoic acid effect on sebocytes and the skin	12	GPL8300
GSE268002	Exploring the role of TAGLN and HTRA1 in the pathogenesis of pathological scarring	9	GPL24676
GSE146527	Analysis of mRNA expression in human skin fibroblasts WS1 cells between IFI6-overexpression and control upon irradiation.	8	GPL20301
GSE47944	Environmental factors transmitted by aryl hydrocarbon receptor influence severity of psoriatic skin inflammation [RNA-Seq]	84	GPL11154
GSE18206	Analysis of human in vivo irritated epidermis: differential profiles induced by sodium lauryl sulphate and nonanoic acid	48	GPL570
GSE83370	Normal stroma suppresses cancer cell proliferation via mechanosensitive regulation of JMJD1a-mediated transcription	12	GPL16791
GSE254716	Differential gene expression in Lithium chloride (LiCl) treated Scleroderma (SSc) skin fibroblasts	10	GPL24676
GSE11863	Differential expression of 24,426 human alternative splicing events and predicted cis-regulation in 48 tissues	47	GPL6842
GSE57519	Direct genesis of functional rodent and human Schwann cells from skin mesenchymal precursors	9	GPL16686
GSE168600	KLF5 governs sphingolipid metabolism and barrier function of the skin	2	GPL24247
GSE222771	Arraystar m6A-mRNA Epitranscriptomic Microarray Analysis of Atopic Dermatitis and healthy controls	12	GPL25759
GSE216763	Clonal dynamics of alloreactive T cells in kidney allograft rejection after anti-PD-1 therapy	6	GPL24676
GSE52471	Dominant Th1 and Minimal Th17 Skewing in Discoid Lupus Revealed by Transcriptomic Comparison with Psoriasis	38	GPL571
GSE147817	Pharmacological LSD1 inhibition in MCC	6	GPL21697
GSE229279	PD-1 prevents pathogenicity of effector CD8 T cells that infiltrate skin under homeostatic conditions	12	GPL24676
GSE14905	Type I Interferon: Potential Therapeutic Target for Psoriasis?	82	GPL570
GSE30999	Expression data from skin biopsy samples from patients with moderate-to-severe psoriasis	170	GPL570
GSE68186	Comparative genomic, microRNA, and tissue analyses reveal subtle differences between non-diabetic and diabetic foot skin	8	GPL19631
GSE9709	Human induced pluripotent stem (iPS) cells from neonatal skin derived cells	3	GPL1708
GSE8759	A Marfan syndrome gene expression phenotype in cultured skin fibroblasts	101	GPL538
GSE226869	Gene expression changes in matched tumor and skin biospy in melanoma patients treated with atezolizumab	4	GPL16791
GSE221001	Characterizing dermal transcriptional change in the progression from sun-protected skin to actinic keratosis.	136	GPL24676
GSE57518	Direct genesis of functional rodent and human Schwann cells from skin mesenchymal precursors (human)	8	GPL16686
GSE94655	RNASeq of juvenile keratinocytes, melanocytes, fibroblasts and whole skin	12	GPL16288
GSE41664	Comparison of Gene Expression in Psoriatic Skin from Different Sources	157	GPL570
GSE35459	Transcriptome profiles of mouse and human monocyte and dendritic cell subsets	15	GPL10558
GSE24280	Transcriptome analysis in Human leprosy patients	25	GPL10191
GSE103779	Rapid pathogen-specific recruitment of immune effector cells in the skin by secreted toxins	75	GPL570
GSE188355	RNA-seq analysis of match paired papillary and reticular skin fibroblasts cultivated as pro-angiogenic cell sheets	12	GPL18573
GSE18229	Phenotypic and Molecular Characterization of the Claudin-low Intrinsic Subtype of Breast Cancer	19	GPL7504
GSE16546	Definition, conservation and epigenetics of housekeeping and tissue-enriched genes	6	GPL8662
GSE47965	Environmental factors transmitted by aryl hydrocarbon receptor influence severity of psoriatic skin inflammation	12	GPL11154
GSE6128	EGFR signaling varies with breast tumor subtype	1	GPL1390
GSE189848	RNA-lncRNA sequencing for human nevus sebaceous（NS) and normal scalp tissues	8	GPL24676
GSE3874	Endothelial cell diversity revealed by global expression profiling	46	GPL3268
GSE16546	Definition, conservation and epigenetics of housekeeping and tissue-enriched genes	30	GPL8662
GSE190695	Single-cell transcriptomics of human-skin-equivalent organoids	1	GPL24676
GSE222604	In vivo gene expression profile between vermilion and skin	6	GPL22439
GSE50790	Gene expression in psoriasis lesions and uninvolved skin	8	GPL570
GSE2361	Expression Proflies of Human Normal tissues	36	GPL96
GSE15605	Transcriptome profiling identifies HMGA2 as a novel gene in melanoma progression	74	GPL570
GSE190907	RET activation controlled by MAB21L4-CacyBP interaction in squamous cell carcinoma	14	GPL16791
GSE99316	Gene repression and ChIP-seq in Human Small Cell Lung Cancer	5	GPL10999
GSE216763	Clonal dynamics of alloreactive T cells in kidney allograft rejection after anti-PD-1 therapy	6	GPL24676
GSE98540	Genome-wide analysis of keratinocytes laser captured from skin biopsies during the mucocutaneous HSV-2 reactivation	12	GPL10904
GSE213849	Single-cell transcriptome analysis of CD3+ T lymphocytes from prurigo nodularis lesional skin reveals Th17 polarization	16	GPL24676
GSE183047	Single-cell genomics segregate different transcriptomic impacts of anti-IL-17A blockade on type 17 T-cells and regulatory immune cells in psoriasis skin	4	GPL24676
GSE11863	Differential expression of 24,426 human alternative splicing events and predicted cis-regulation in 48 tissues	48	GPL6842
GSE176279	Transcriptome analysis of atopic dermatitis and psoriasis lesional skin	4	GPL16791
GSE263714	Fibroblasts as an in vitro model of circadian genetic and genomic studies: A temporal analysis	154	GPL20301
GSE48129	Characterization of osteogenic differentiation and gene expression profile of multiple miliary osteoma cutis	10	GPL570
GSE98774	Investigation of potential tumour suppressor or tumour promoter roles in cutaneous squamous cell carcinoma progression	54	GPL570
GSE3551	Diversity, Topographic Differentiation, and Positional Memory in Human Fibroblasts	23	GPL3043
GSE3827	Gene Expression Profiles of cutaneous B-cell lymphoma	6	GPL3254
GSE193276	A phase 2, open label single arm study for evaluating safety & efficacy of apremilast in the treatment of cutaneous disease in patients with recalcitrant dermatomyositis.	14	GPL16791
GSE186739	ASIC3-M-CSF-M2 macrophage-positive feedback loop modulates in skin fibrosis pathogenesis	9	GPL24676
GSE112219	Transcriptome analysis of human hairy melanocytic nevi	6	GPL20795
GSE209635	Tofacitinib blocks interferon-regulated biomarker genes in dermal and adventitial skin fibroblasts in early systemic sclerosis	30	GPL24676
GSE7553	Gene Expression Patterns Involved in the Malignant Transformation and Progression of Metastatic Melanoma	87	GPL570
GSE227690	Ultraviolet radiation shapes dendritic cell leukaemia transformation in the skin	6	GPL24676
GSE72104	Phenotypical and functional characterization of human skin dermal dendritic cells and Langerhans cells.	20	GPL11097
GSE256050	Senescent fibroblasts and innate immune cell activation might play a role in the pathogenesis of elderly atopic dermatitis	77	GPL24676
GSE221148	RNAseq of the skin of patients with Mycosis fungoides	24	GPL24676
GSE127831	Variable gene expression and parasite load predict treatment outcome in cutaneous leishmaniasis	28	GPL18573
GSE255684	Functional analysis and transcriptome profile of meninges and skin fibroblasts from human aged donors	15	GPL21697
GSE22083	Expression data from human skin exposed to solar-simulated radiation with or without sunscreen	98	GPL96
GSE181227	Single cell samples from Recessive Dystrophic Epidermolysis Bullosa (RDEB) patients before and after allogeneic epidermal grafting treatment	8	GPL24676
GSE134207	Molecular mechanisms implicated in myogenic differentiation of human alveolar mucosa derived cells	36	GPL22167
GSE2741	Breast Tumor's study	13	GPL1390
GSE206507	Tissue adaptation and clonal segregation of human memory T cells in barrier sites	16	GPL24676
GSE192461	Single-cell and spatial architecture of human tissue granulomas reveals an aberrant immune-regulatory program underlying sarcoidosis	57	GPL27644
GSE122673	Gene array analysis of langerhans cells and macrophages from human skin and pDCs from human spleen	9	GPL10558
GSE48761	Expression profiling of skin fibroblast and iPSC from Werner Syndrome	52	GPL6244
GSE231692	Modulation of profibrotic pathways in systemic sclerosis skin from focuSSced trial with treatment	76	GPL20301
GSE52360	Distinct activation of positive and negative regulatory immune genes during an evolving T cell response to diphencyprone (DPCP) in human skin	50	GPL570
GSE228449	Tofacitinib reduces skin inflammation in a patient with severe autosomal recessive congenital ichthyosis	5	GPL24676
GSE223178	Mast cell tolerance in the skin microenvironment to commensal bacteria is controlled by fibroblasts [single-cell RNA-seq]	3	GPL18573
GSE183031	Early Life Inflammation Primes a Th2-Fibroblast Niche in Skin	4	GPL24676
GSE18927	University of Washington Human Reference Epigenome Mapping Project	19	GPL18952
GSE147817	Pharmacological LSD1 inhibition in MCC	40	GPL21697
GSE41202	Comparisons of transcriptome among several human iPSC clones derived from different origin and different donors	14	GPL6244
GSE212721	Inflammasome activation drives inflammation in hidradenitis suppurativa skin	9	GPL18573
GSE77753	Microarray expression data from five Ehlers-Danlos Syndrome Hypermobility type/Joint Hypermobility Syndrome (EDS-HT/JHS) patients' skin fibroblasts	11	GPL6244
GSE225475	Single Cell and Spatial Sequencing Define Processes by which Keratinocytes and Fibroblasts Amplify Inflammatory Responses in Psoriasis	6	GPL24676
GSE102042	Microarray expression data obtained from human skin fibroblasts derived from patients affected with vascular Ehlers Danlos syndrome (vEDS)	12	GPL6244
GSE220829	Single cell transcriptome of cultured thymic cortical and medullary progenitor and stem cells and skin keratinocyte stem/progenitor cells	7	GPL20301
GSE112614	Effect of visible light on human skin fibroblasts	8	GPL10558
GSE133477	Crisaborole and atopic dermatitis skin biomarkers: an intrapatient randomized trial	242	GPL570
GSE7905	Whole genome survey of 32 Human Tissues	96	GPL2986
GSE53146	Genome-wide analysis of gene expression within vitiligo lesional skin with active inflammation	10	GPL14951
GSE16368	UCSF-UBC Human Reference Epigenome Mapping Project	346	GPL11154
GSE3551	Diversity, Topographic Differentiation, and Positional Memory in Human Fibroblasts	4	GPL3043
GSE117168	Dysregulated neutrophil responses and neutrophil extracellular trap formation and degradation in PAPA syndrome	5	GPL21290
GSE3551	Diversity, Topographic Differentiation, and Positional Memory in Human Fibroblasts	23	GPL3043
GSE68186	Comparative genomic, microRNA, and tissue analyses reveal subtle differences between non-diabetic and diabetic foot skin	6	GPL19631
GSE80431	Identification of a novel PPARβ/δ / miR-21-3p axis in UV-induced skin inflammation	6	GPL17021
GSE11863	Differential expression of 24,426 human alternative splicing events and predicted cis-regulation in 48 tissues	48	GPL6842
GSE140203	Integrative single-cell chromatin and transcriptome profiling uncovers cell-type specific regulatory interactions	2	GPL24676
GSE237690	Lupus dermal fibroblasts hyper-respond to inflammatory cytokines and exhibit a pro-fibrotic phenotype to TGF-β in patients with scarring skin disease	317	GPL24676
GSE153007	Genome-Wide Profiling of Lesional and Non-Lesional Skin from Atopic Dermatitis, Psoriasis, and Contact Dermatitis Skin	75	GPL6480
GSE17046	Analysis of the Infrared-A radiation induced transcriptom of human skin fibroblasts.	18	GPL96
GSE16546	Definition, conservation and epigenetics of housekeeping and tissue-enriched genes	30	GPL8662
GSE11863	Differential expression of 24,426 human alternative splicing events and predicted cis-regulation in 48 tissues	49	GPL6842
GSE52980	Epigenome analysis of human epidermal and dermal samples with aging and sun exposure.	91	GPL13534
GSE224202	MFAP5 regulates skin scar formation and fibroblast activation	9	GPL24676
GSE185321	UVB drives transcriptomic and epigenetic reprogramming which can be protected by antioxidant sulforaphane in human skin keratinocytes	16	GPL18573
GSE151177	Single-cell RNA sequencing of emigrating cells from human psoriasis skin and control normal skin	23	GPL18573
GSE162054	Spontaneously resolved atopic dermatitis shows melanocyte and immune cell activation distinct from healthy control skin	4	GPL21290
GSE63979	Analysis of long non-coding RNAs highlights tissue-specific expression patterns and epigenetic profiles in normal and psoriatic skin	42	GPL9052
GSE113113	Primary T cells from cutaneous T-cell lymphoma skin explants display an exhausted immune checkpoint profile	52	GPL16791
GSE10433	Human Skin: Before and 1 week after Isotretinoin Treatment	12	GPL571
GSE27507	Gene expression in pluripotent stem cells derived after somatic cell genome transfer into human oocytes	14	GPL6883
GSE7661	Profiling of genes regulated by TGF-beta in immortalized skin keratinocyte cells(HaCaT).	6	GPL3515
GSE77758	Microarray and miRNA expression data from five Ehlers-Danlos Syndrome Hypermobility type/Joint Hypermobility Syndrome (EDS-HT/JHS) patients' skin fibroblasts	11	GPL16384
GSE135004	Expression data from lymphocytes from skin of pemphigus patients and healthy control	6	GPL17586
GSE3666	Varicella-zoster virus infection of human T cells and fibroblasts in vitro and SCIDhu skin xenografts in vivo.	7	GPL3155
GSE23899	Bystander response to 0.5 Gy of alpha-particles in a human 3-dimensional skin model in 16h after exposure to ionizing radiation	16	GPL6480
GSE12493	A TGFB Responsive Gene Expression Signature is Associated With More Severe Skin and Lung Disease in Diffuse Scleroderma	16	GPL6848
GSE16546	Definition, conservation and epigenetics of housekeeping and tissue-enriched genes	5	GPL8662
GSE11854	In vitro model of somitogenesis using human fibroblasts (kusum-affy-human-554575)	13	GPL570
GSE123320	The cytokine environment influence on human skin-derived T cells	15	GPL18573
GSE88037	total RNA-seq from suprapubic skin (ENCSR108MAU)	1	GPL16791
GSE237767	Epithelial-Immune Metabolic Codependency Fuels Inflammatory Disease [Bulk RNA-seq]	11	GPL24676
GSE245451	Transcriptome-wide analysis of hidradenitis suppurativa	16	GPL17303
GSE125422	Comparison of human skin- and nerve-derived Schwann cells reveals many similarities and subtle genomic and functional differences	6	GPL24676
GSE132215	The secretome of skin cancer cells activates the mTOR/MYC pathway in healthy keratinocytes and converts them into tumorigenic cells	12	GPL18460
GSE155343	Co-cultivation of colorectal cancer cells and human skin fibroblasts in 3D collagen gel and comparison of co-cultivated fibroblasts with CAFs	25	GPL24676
GSE16546	Definition, conservation and epigenetics of housekeeping and tissue-enriched genes	30	GPL8662
GSE210939	Single cell RNA sequencing of SCLE reveals cell heterogeneiy in skin lesions	3	GPL24676
GSE140926	RNA-seq analysis on pericytes derived from normal skin and burn eschar compared to human skin-derived fibroblasts	9	GPL15433
GSE68937	Gene expression in healthy and lesional psoriatic epidermis from human skin biopsies (laser capture microdissection): set 2	6	GPL13607
GSE88278	total RNA-seq from suprapubic skin (ENCSR450ENK)	1	GPL16791
GSE221000	Characterizing dermal transcriptional change in the progression from sun-protected skin to actinic keratosis. II[	88	GPL24676
GSE241095	Bulk RNA-sequencing of normal and Kaposi sarcoma tissues from skin and gastrointestinal tract	12	GPL24676
GSE16546	Definition, conservation and epigenetics of housekeeping and tissue-enriched genes	31	GPL8662
GSE250390	Optimization of Tissue Digestion Methods for Characterization of Photoaged Skin by Single Cell RNA Sequencing Reveals Preferential Enrichment of T Cell Subsets	5	GPL24676
GSE74685	Epithelial mesenchymal-like transition occurs in a subset of cells in castration resistant prostate cancer bone metastases	149	GPL15659
GSE43346	Gene repression with H3K27me3 modification in human small cell lung cancer	68	GPL570
GSE49354	BMP4-directed trophoblast differentiation of human embryonic stem cells is mediated through a ΔNp63+ cytotrophoblast stem cell state	126	GPL10558
GSE202851	The m6A Methylated mRNA Pattern and the Activation of the Wnt Signaling Pathway under Hyper-m6A modifying condition in the keloid [RNA-seq]	2	GPL24676
GSE163309	Topical application of an irreversible small molecule inhibitor of Lysyl Oxidases ameliorates skin scarring and fibrosis	22	GPL24676
GSE148810	Gene expression of skin biopsie samples from juvenile myositis (JM) and childhood-onset lupus (cSLE).	30	GPL28426
GSE4389	Universal Reference RNA as a standard for microarray experiments	2	GPL3305
GSE109645	Xeno-free and Chemically Defined Human System for Culturing Human Epidermal Keratinocytes	18	GPL21290
GSE26396	Specific MicroRNAs Are Preferentially Expressed by Skin Stem Cells To Balance Self-Renewal and Early Lineage Commitment	18	GPL7723
GSE111055	Gene expression in uninvolved and involved lesional epidermis from human skin biopsies from patients with atopic dermatitis (laser capture microdissection)	10	GPL13607
GSE5667	Transcription data from Normal Skin and Nonlesional and Lesional Atopic Dermatitis/Eczema Skin	17	GPL97
GSE228283	Targeting the fibroblast growth factor pathway in molecular subtypes of castration-resistant prostate cancer	76	GPL24676
GSE135652	Gene expression of fibroblasts carrying SAMHD1 mutations or not	16	GPL17077
GSE210261	Single-cell transcriptomics of human cholesteatoma identifies an activin A-producing osteoclastogenic fibroblast subset inducing bone destruction	4	GPL24676
GSE206507	Tissue adaptation and clonal segregation of human memory T cells in barrier sites	16	GPL24676
GSE236758	RNA sequencing in the skin of non-responders and allergic individuals exposed to p-phenylenediamine	32	GPL20301
GSE80431	Identification of a novel PPARβ/δ / miR-21-3p axis in UV-induced skin inflammation	27	GPL17021
GSE172423	Transcriptional profiling of human genital skin biopsies at lesion, 2- and 8-weeks post healing and contra-lateral control genital skin biopsies during recurrent HSV-2 infection	104	GPL10904
GSE206326	Single cell analysis of CD1a-restricted Group A streptococcus (GAS)-reactive peripheral and cutaneous T cells	18	GPL24676
GSE53402	Hypoxic conditioned medium from human amniotic fluid-derived mesenchymal stem cells accelerates skin wound healing through TGF-ß/SMAD and PI3K/Akt pathways	2	GPL13497
GSE3972	Contribution of unique genes by individual cell lines to Universal Human Reference RNA	10	GPL3305
GSE69447	Whole-genome microarray analysis of human skin fibroblasts	9	GPL17077
GSE88406	RAMPAGE from suprapubic skin (ENCSR616JRI)	1	GPL16791
GSE188530	Exome analyses for RNA and genome DNA of fibroblast single-cell clones	5	GPL24676
GSE125943	Dual RNAseq of human leprosy lesions identifies bacterial determinants linked to host immune response	26	GPL26134
GSE171811	Multimodal single cell analysis of molecular profiles of paired tissues of cutaneous T cell lymphoma	14	GPL24676
GSE192590	Single-cell chimerism and transcriptional profiling identify long-term human skin-resident host T cells after stem cell transplantation	4	GPL20301
GSE242171	IFN-λ signaling protects mice from severe HSV-1 skin disease	36	GPL24676
GSE202855	The m6A Methylated mRNA Pattern and the Activation of the Wnt Signaling Pathway under Hyper-m6A modifying condition in the keloid [RIP-seq]	4	GPL24676
GSE44327	The hypoxia-inducible transcription factor ZNF395 is controlled by I-kappaB kinase and activates genes involved in the innate immune response and cancer	8	GPL6244
GSE43346	Gene repression with H3K27me3 modification in human small cell lung cancer	1	GPL570
GSE125692	PRRX2 and HEY2 double knock-down facilitates ASCL1-induced neuron conversion in human dermal fibroblasts.	8	GPL16791
GSE168735	Unique molecular signatures typify skin inflammation induced by chemical allergens and irritants	103	GPL29838
GSE54480	Genomic Fingerprints of DC Subsets in the Human Vaginal Mucosa, Skin, and Blood	87	GPL10558
GSE74375	Interleukin 2 distinctly activates human basophils in skin disorders	6	GPL17077
GSE188531	Sex-biased and random monoallelic expression of SHOX: implications for sex difference in height	16	GPL24676
GSE128637	Transcriptome Patterns in Hidradenitis Suppurativa: Support for the Role of Antimicrobial Peptides and Interferon Pathways in Disease Pathogenesis	21	GPL10558
GSE192456	Single-cell and spatial architecture of human tissue granulomas reveals an aberrant immune-regulatory program underlying sarcoidosis [single-cell sequencing]	36	GPL27644
GSE3887	Scleroderma Architecture Cell Lines	9	GPL3275
GSE158895	Bacteria Induce Skin Regeneration via IL-1 Signaling	12	GPL23159
GSE78574	total RNA-seq from skin of body (ENCSR000AFG)	2	GPL11154
GSE161683	Expression data from lesional (LP) and non-lesional (NP) skin in patients with psoriasis.	18	GPL6244
GSE181316	Schwann cells contribute to keloid formation	8	GPL20301
GSE26338	Genomic analysis identifies unique signatures predictive of brain, lung, and liver relapse	40	GPL6607
GSE157932	Isosorbide di-(linoleate/oleate) stimulates pro-differentiation gene expression to restore the epidermal barrier and improve skin hydration	6	GPL10558
GSE95759	Dust mite potently activates Th17/Th22 pathways and models multiple inflammatory skin conditions in humans	22	GPL570
GSE116272	Generation of esophageal basal progeitor cells from human pluripotent stem cells	4	GPL16791
GSE27864	Homeostatic tissue responses in skin biopsies from NOMID patients with constitutive overproduction of IL-1b.	23	GPL6244
GSE186601	Seq-Scope analysis of human acne	1	GPL20795
GSE116111	Deconvolution of melanoma transcriptomes and miRNomes by independent component analysis	5	GPL11154
GSE35108	Expression data from patient iPSC and iPSC-derived cardiomyocytes	17	GPL6244
GSE2737	Affected and unaffected skin of 4 psoriatic patients and normal skin of 3 psoriasis free individuals	2	GPL8300
GSE185129	RNA-seq analysis of NRF2 silenced human skin fibroblasts	14	GPL18573
GSE100093	Pharmacodynamics, Safety, and Clinical Efficacy of AMG 811, a Human Anti-Interferon-γ Antibody, in Patients With Discoid Lupus Erythematosus [skin]	60	GPL13158
GSE18229	Phenotypic and Molecular Characterization of the Claudin-low Intrinsic Subtype of Breast Cancer	199	GPL7504
GSE134431	Deregulated immune signature orchestrated by FOXM1 impairs human diabetic wound healing	21	GPL18573
GSE80082	Integrin signaling regulates YAP/TAZ to control skin homeostasis	16	GPL16791
GSE57376	Synovial biopsies from RA and PsA patients and skin biopsies from Psoriasis patients under Infliximab treatment	32	GPL13158
GSE133483	TMX2 is a key regulator of cellular redox state and its dysfunction causes severe brain developmental abnormalities	6	GPL20301
GSE137869	Caloric restriction reprograms the single-cell transcriptional landscape of Rattus norvegicus aging	6	GPL20795
GSE55664	Genomic profiling of human Leishmania braziliensis lesions identifies transcriptional modules associated with cutaneous immunopathology	35	GPL10558
GSE53613	Gene expression signatures in the skin of focal palmoplantar keratoderma (FPPK) patients	4	GPL17077
GSE179153	Multiomic study of skin/peripheral blood cell transcriptome and serum proteins: Is serum proteome a reflection of disease process at the end-organ level in systemic sclerosis?	74	GPL10558
GSE57151	Epigenetic and in vivo comparison of diverse mesenchymal stromal cell sources reveals an endochonrdal signature for human hematopoietic niche formation	11	GPL16686
GSE39625	Genome-wide analysis of CD8 cells laser captured from skin biopsies during the mucocutaneous HSV-2 reactivation	21	GPL6883
GSE193534	Distant antimetastatic effect of enterotropic colon cancer-derived α4β7 CD8 T cells [bulk RNA-seq]	33	GPL21697
GSE134204	Expression data from whole human skin samples	12	GPL17586
GSE240770	Endothelial cells differentiated from patient dermal fibroblast-derived induced pluripotent stem cells resemble vascular malformations of Port Wine Birthmark	23	GPL24676
GSE10893	Basal-like Breast Cancer DNA copy number losses identify genes involved in genomic instability, response to therapy, and patient survival	2	GPL8864
GSE30768	Post-therapeutic relapse of psoriasis associated with CD11a blockade is associated with T cells and inflammatory myeloid DCs	14	GPL571
GSE115101	Transcriptome sequencing of differentially expressed genes in mouse and human skin with and without NCSTN mutation	8	GPL21273
GSE75819	Microarray data vitiligo patients lesional and non-lesional skin	30	GPL6884
GSE68186	Comparative genomic, microRNA, and tissue analyses reveal subtle differences between non-diabetic and diabetic foot skin	6	GPL19631
GSE106646	Expression data from CTCL patient skin lesion	7	GPL18509
GSE221150	Multi-Omic investigation of the Skin Microbiome of Cutaneous T Cell Lymphoma	89	GPL24676
GSE18527	Genome-wide analysis of skin biopsies during the mucocutaneous HSV-2 reactivation	19	GPL6255
GSE58312	Expression data from human SEMDJL1 skin fibroblasts with recessive B3GALT6 mutations (GalT-II deficiency)	5	GPL6244
GSE68939	Gene epression in healthy and lesional psoriatic dermis from human skin biopsies (laser capture microdissection): set 2	5	GPL13607
GSE28315	Gene expression pattern of skin biopsies of epidermolysis bullosa simplex patients in comparison with control subjects	12	GPL6244
GSE80342	Pilot open label clinical trial of oral ruxolitinib in patients with alopecia areata	31	GPL570
GSE6475	Acne lesion vs. normal skin. Also includes non-acne patients' normal skin samples.	18	GPL571
GSE162966	IL11 is elevated in systemic sclerosis and IL11-dependent ERK signaling is needed for the profibrotic activity of TGFβ in dermal fibroblasts	4	GPL18573
GSE180488	PDGF promotes skin fibrosis via a novel mechanism mediated by signaling through MCHR1	12	GPL24676
GSE37967	MicroRNA-198 an inhibitor of keratinocyte migration	12	GPL10558
GSE181733	Transposon-triggered innate immune response confers cancer resistance to the blind mole rat	20	GPL30473
GSE45512	Human Alopecia Areata Skin Profiling	10	GPL570
GSE143748	Temporal Transcriptomic Analysis of Human Primary Keratinocytes Exposed to β-naphthoflavone Highlights the Protective Efficacy of Skin to Environmental Pollutants	6	GPL16699
GSE132053	Epigenetic Pathways of HDAC Inhibitor Resistance in Cutaneous T Cell Lymphoma	88	GPL21290
GSE223179	Mast cell tolerance in the skin microenvironment to commensal bacteria is controlled by fibroblasts [triplicates]	24	GPL20301
GSE262112	Mechanical stretching of keloid and normal skin fibroblasts	20	GPL24676
GSE1992	A New Breast Tumor Intrinsic Gene List Identifies Novel Characteristics that are Conserved Across Microarray Platforms	13	GPL1390
GSE23804	Bystander response to low dose (0.5 Gy) of alpha-particles in a human 3-dimensional skin model at 4h post-irradiation	18	GPL4133
GSE50598	AMPK epidermal inhibition promotes HuR cytoplasmic localization eliciting post-transcriptional inflammatory response in psoriasis	3	GPL11154
GSE16546	Definition, conservation and epigenetics of housekeeping and tissue-enriched genes	31	GPL8662
GSE139372	RNASeq of Human Skin Tregs and CD4 Teffs from melanoma cutaneous tumors	4	GPL16791
GSE1133	tissue-specific pattern of mRNA expression	158	GPL1074
GSE117468	Lesional and non-lesional skin gene-expression profiles from Phase-3 clinical trials of Brodalumab	565	GPL570
GSE234852	Phototherapy restores deficient type I interferon production and enhances antitumor responses in mycosis fungoides [I]	21	GPL19965
GSE2741	Breast Tumor's study	79	GPL1390
GSE35554	Penetrance of biallelic SMARCAL1 mutations is associated with environmental and genetic disturbances of gene expression	7	GPL9250
GSE4389	Universal Reference RNA as a standard for microarray experiments	14	GPL3305
GSE206311	Gene expression in human keratinocytes from psoriatic skin (directly into the lesion or in area without lesion) or healthy person (control) used for human tissue-engineered skin substitutes and co-cultured with T-lymphocyte	24	GPL13607
GSE181733	Transposon-triggered innate immune response confers cancer resistance to the blind mole rat	6	GPL30473
GSE152781	The role of topical containing camellia sinensis in the cosmetic management of skin scars in healthy human volunteers: part 2	72	GPL24676
GSE139305	The effect of circadian rhythm on gene expression in human skin.	1064	GPL13667
GSE171087	Single Cell Immunophenotyping of Lyme Erythema Migrans (Seq-Well Single-Cell Gene Expression)	6	GPL24676
GSE75343	Molecular and cellular profilling of scalp psoriasis reveals differences and similarities compared to skin psoriasis	45	GPL571
GSE181733	Transposon-triggered innate immune response confers cancer resistance to the blind mole rat	40	GPL30473
GSE1992	A New Breast Tumor Intrinsic Gene List Identifies Novel Characteristics that are Conserved Across Microarray Platforms	69	GPL1390
GSE115101	Transcriptome sequencing of differentially expressed genes in mouse and human skin with and without NCSTN mutation	8	GPL21273
GSE58121	Clinically non-involved skin of patients with psoriasis, lichen planus, and healthy individuals	18	GPL14550
GSE16546	Definition, conservation and epigenetics of housekeeping and tissue-enriched genes	30	GPL8662
GSE120386	RNA-seq, ChIP-seq and single cell RNA-seq of human skin Langerhans cells	28	GPL18573
GSE107462	Patients with Congenital Ichthyosis and TGM1 Mutations Overexpress Other ARCI Genes in the Skin: Part of a Barrier Repair Response?	9	GPL23126
GSE35551	Penetrance of biallelic SMARCAL1 mutations is associated with environmental and genetic disturbances of gene expression (1)	7	GPL570
GSE12062	Phase I Clinical Trial of ES-285	104	GPL4348
GSE154916	Transcriptome Assessment of Erythema Migrans Skin Lesions	14	GPL571
GSE69603	Gene expression profiles of induced pluripotent stem cells (iPSCs) and skin fibroblasts from orangutans	8	GPL571
GSE4389	Universal Reference RNA as a standard for microarray experiments	1	GPL3305
GSE150738	Investigation of the molecular effects of a dexpanthenol-containing ointment and liquid in the aftercare treatment of acute radiodermatitis and mucositis using newly developed 3D models for both skin conditions	6	GPL23159
GSE230655	Oct4 is a gatekeeper of epithelial identity by regulating cytoskeletal dynamics in skin keratinocytes	6	GPL24676
GSE5547	Host Susceptibility to H. ducreyi Infection is Associated with Unique Transcript Profiles in Tissue and Dendritic Cells	24	GPL570
GSE63326	Gene Expression Profiling in Pachyonychia Congenita Skin	8	GPL19563
GSE183965	Acetylation State of Histone Core Defines Macrophage Dynamics in Diabetic Wounds	13	GPL24676
GSE28024	Human oocytes reprogram somatic cells to a pluripotent state	29	GPL14951
GSE120783	Glucocorticoid induced gene signature in human skin	34	GPL18573
GSE85443	Transcriptome analysis identifies the dysregulation of ultraviolet target genes in human skin cancers	24	GPL11154
GSE156326	Single cell sequencing identifies serine proteases as regulators of myofibroblast differentiation	6	GPL21493
GSE116272	Generation of esophageal basal progeitor cells from human pluripotent stem cells	7	GPL16791
GSE193594	Distant antimetastatic effect of enterotropic colon cancer-derived α4β7 CD8 T cells	33	GPL24247
GSE41946	Decidual Endothelial Cells (DEC) and endothelial cells from human skin (ADMEC)	6	GPL6480
GSE23901	Biological response to low dose of alpha-particles in a human 3-dimensional skin model, in 1 and 16h after exposure to ionizing radiation.	12	GPL4133
GSE33169	Gene expression profiling of negative-pressure-treated split-thickness skin graft donor site wounds reveals novel effects on epithelialization	12	GPL570
GSE158895	Bacteria Induce Skin Regeneration via IL-1 Signaling	12	GPL23159
GSE121712	Dihydrotestosterone induces minor transcriptional alterations in genital skin fibroblasts of normal prepubertal boys	12	GPL20844
GSE181733	Transposon-triggered innate immune response confers cancer resistance to the blind mole rat	40	GPL30473
GSE99316	Gene repression and ChIP-seq in Human Small Cell Lung Cancer	1	GPL10999
GSE2607	Biological Classification of Breast Cancer by Real-Time Quantitative RTPCR: Comparisons to Microarray and Histopathology	12	GPL1390
GSE200334	Single cell transcriptomes of genetic landscape from actinic keratosis to cutaneous squamous cell carcinoma	14	GPL24676
GSE237772	Epithelial-Immune Metabolic Codependency Fuels Inflammatory Disease	11	GPL24676
GSE230842	Celastrol targets LRP1 to inhibit fibroblast-macrophage crosstalk and ameliorates psoriasis progression	9	GPL18573
GSE206391	Spatial transcriptomics landscape of non-communicable inflammatory skin diseases	74	GPL24676
GSE5502	Basal Cell Carcinoma Tumor-derived Fibroblasts	5	GPL4084
GSE183820	The Evolutionary Context of an Immune-Mediated Skin response	6	GPL11154
GSE16546	Definition, conservation and epigenetics of housekeeping and tissue-enriched genes	30	GPL8662
GSE176509	Skin single cell universe identifies IL-1B/IL23A co-producing CD14+ type 3 dendritic cells in psoriasis	1567	GPL20301
GSE225668	Coordinated chemokine expression defines macrophage subsets across tissues	23	GPL19057
GSE179162	single cell transcriptome profiling for palm and hip skin	4	GPL18573
GSE16357	Effects of HHV8 infection in lymphatic endothelial cells	11	GPL8617
GSE10884	Loss of the retinoblastoma tumor suppressor is a common event in Basal-like and Luminal B breast carcinomas	1	GPL5325
GSE199939	Identification of significant immune-related genes for diabetic foot ulcers: validated by scRNA-seq	21	GPL24676
GSE45729	Downregulation of miR-15b is associated with increased SIRT4 expression in premature senescence and photoaging of the skin	7	GPL17062
GSE18876	Transcriptional Profile of Aging in Healthy Human Skin	98	GPL5175
GSE26866	Combined Use of Laser Capture Microdissection and Microarray Analysis Identifies Locally Expressed Disease-Related Genes in Focal Regions of Psoriasis Vulgaris Skin Lesions	37	GPL571
GSE16546	Definition, conservation and epigenetics of housekeeping and tissue-enriched genes	31	GPL8662
GSE16546	Definition, conservation and epigenetics of housekeeping and tissue-enriched genes	5	GPL8662
GSE102628	Transcriptional profiling unravels enhanced xenobiotic metabolism in the skin of patients with atopic dermatitis but not with ichthyosis vulgaris	6	GPL23934
GSE2740	Estrogen-regulated genes predict survival in estrogen receptor and/or progesterone receptor-positive breast cancers	80	GPL1708
GSE196292	Immune cell gene expression in healthy, basal cell carcinoma and melanoma skin	40	GPL20301
GSE190695	Single-cell transcriptomics of human-skin-equivalent organoids	5	GPL24676
GSE128066	A Bayesian mixture model for clustering droplet-based single cell transcriptomic data from population studies	4	GPL19057
GSE5951	Tumor and Non Tumor Associated Skin Fibroblasts	5	GPL3335
GSE154200	Skin transcriptome of non-communicable inflammatory skin diseases	376	GPL20301
GSE77930	Substantial interindividual and limited intraindividual genomic diversity among tumors from men with metastatic prostate cancer	149	GPL21289
GSE49475	Transcriptomic analysis of human skin Langerhans cell and dermal dendritic cells stimulated in vitro with TNF-alpha and TSLP	39	GPL13667
GSE245518	Bulk and single-nucleus RNA sequencing highlight immune pathways induced in individuals during an Ixodes scapularis tick bite	3	GPL24676
GSE13355	Gene expression data of skin from psoriatic patients and normal controls	180	GPL570
GSE11863	Differential expression of 24,426 human alternative splicing events and predicted cis-regulation in 48 tissues	49	GPL6842
GSE81071	Gene expression from human discoid (DLE) and subacute (sCLE) cutaneous lupus subtypes	103	GPL19983
GSE30654	Recurrent Variations in DNA Methylation in Human Pluripotent Stem Cells and their Differentiated Derivatives	239	GPL13534
GSE186601	Seq-Scope analysis of human acne	1	GPL20795
GSE165623	Single-cell RNA sequencing reveals tissue compartment-specific plasticity of mycosis fungoides tumor cells	3	GPL24676
GSE158616	Vaseline and Neosporin treated human popliteal fossae (PF) skin wound bed	12	GPL23159
GSE88300	total RNA-seq from suprapubic skin (ENCSR480SLD)	1	GPL16791
GSE115385	Transcriptomal analysis of the impact of ASAH1 inhibition on skin metastatic melanoma cells	6	GPL16699
GSE4385	Systemic and cell type-specific gene expression patterns in scleroderma skin	1	GPL3275
GSE171720	Commensal-related changes in the epidermal barrier function lead to alterations in the benzo[a]pyrene metabolite profile and its distribution in 3D-skin	15	GPL23159
GSE11863	Differential expression of 24,426 human alternative splicing events and predicted cis-regulation in 48 tissues	49	GPL6842
GSE183965	Acetylation State of Histone Core Defines Macrophage Dynamics in Diabetic Wounds	20	GPL24676
GSE210854	Prurigo Nodularis	15	GPL21145
GSE221150	Multi-Omic investigation of the Skin Microbiome of Cutaneous T Cell Lymphoma	21	GPL24676
GSE1992	A New Breast Tumor Intrinsic Gene List Identifies Novel Characteristics that are Conserved Across Microarray Platforms	88	GPL1390
GSE2737	Affected and unaffected skin of 4 psoriatic patients and normal skin of 3 psoriasis free individuals	9	GPL8300
GSE10885	An integromic analysis reveals that metaplastic carcinomas are distinct from basal-like tumors.	119	GPL5325
GSE39267	Stump project -- mRNA epidermis; Volar versus non-volar acral skin gene expression	12	GPL5175
GSE145059	Combined miRNA-mRNA transcriptional profiling in the human skin [Kera]	9	GPL19117
GSE31740	Transcriptional responses of normal human dermal fibroblasts (NHDF) induced by Borrelia burgdorferi sensu stricto	5	GPL14356
GSE80431	Identification of a novel PPARβ/δ / miR-21-3p axis in UV-induced skin inflammation	16	GPL17021
GSE14938	Definition, conservation and epigenetics of housekeeping and tissue-enriched genes	42	GPL8217
GSE18229	Phenotypic and Molecular Characterization of the Claudin-low Intrinsic Subtype of Breast Cancer	19	GPL7504
GSE181957	Expansion of FCGR3A+ macrophages, FCN1+ mo-DC, and plasmacytoid dendritic cells associated with severe skin disease in systemic sclerosis	2	GPL20795
GSE130955	Global skin gene expression profile of early diffuse cutaneous systemic sclerosis shows a prominent innate and adaptive immunity profile	91	GPL16791
GSE26338	Genomic analysis identifies unique signatures predictive of brain, lung, and liver relapse	20	GPL6607
GSE246236	Reprograming human fibroblasts into Sertoli cells: a tool for personalized medicine	41	GPL20301
GSE40444	Stabilization of OCT4 synthetic mRNA in adult human skin cells using small molecules	8	GPL570
GSE78618	total RNA-seq from melanocyte of skin (ENCSR000CUQ)	2	GPL11154
GSE211456	Enhanced Phase Separation Mediated Oncogenicity	26	GPL24676
GSE58095	Dissecting the heterogeneity of skin gene expression patterns in systemic sclerosis.	102	GPL10558
GSE179565	Single-cell transcriptome analysis reveals the dynamics of human immune cells during early fetal skin development	6	GPL24676
GSE185764	IL-4/IL-13 Inhibitors for Atopic Dermatitis Induce Psoriatic Rash Transcriptionally Close to Pustular Psoriasis	19	GPL17586
GSE88605	total RNA-seq from suprapubic skin (ENCSR862RGX)	1	GPL16791
GSE16395	Cell-Specific Gene Expression in Langerhans Cell Histiocytosis	48	GPL570
GSE136586	Kallikrein-mediated cytokeratin 10 degradation is required for VZV propagation in skin	12	GPL21697
GSE11863	Differential expression of 24,426 human alternative splicing events and predicted cis-regulation in 48 tissues	48	GPL6842
GSE144801	Molecular profile of apocrine glands in hidradenitis suppurativa	30	GPL4133
GSE146478	The anti-fibrosis effect of iguratimod on skin tissues of systemic sclerosis patients	6	GPL11154
GSE222639	Large scale production of melanocyte derived from pluripotent stem cells for biotherapeutic approaches to treat skin pigmentation disorders	24	GPL17303
GSE108743	The mRNA expression analysis of mesenchymal stem cell from psoriasis skin lesion	6	GPL20301
GSE4385	Systemic and cell type-specific gene expression patterns in scleroderma skin	2	GPL3275
GSE100431	Pharmacodynamics, Safety, and Clinical Efficacy of AMG 811, a Human Anti-Interferon-γ Antibody, in Patients With Discoid Lupus Erythematosus	145	GPL23613
GSE190907	RET activation controlled by MAB21L4-CacyBP interaction in squamous cell carcinoma	16	GPL16791
GSE195657	Single nucelus RNA sequencing of 14 week EGA fetal skin	7	GPL30173
GSE30654	Recurrent Variations in DNA Methylation in Human Pluripotent Stem Cells and their Differentiated Derivatives	153	GPL13534
GSE237772	Epithelial-Immune Metabolic Codependency Fuels Inflammatory Disease	27	GPL24676
GSE99316	Gene repression and ChIP-seq in Human Small Cell Lung Cancer	68	GPL10999
GSE3165	Identification of conserved gene expression features across human and murine mammary tumors	119	GPL1390
GSE206473	SOX11 promotes skin fibrosis by inducing fibrotic factors	8	GPL21185
GSE137221	Skin and blood expression data from psoriasis patients treated with secukinumab	149	GPL23126
GSE178411	Whole-transcriptome analysis illustrates evolving transcriptional human response to injury in acute wounds and scars	108	GPL24676
GSE4389	Universal Reference RNA as a standard for microarray experiments	1	GPL3305
GSE48586	Intense THz pulses down-regulate genes associated with skin cancer and psoriasis: a new therapeutic avenue?	12	GPL13938
GSE147890	Transcriptomic characterization of the delayed wound healing response in a diabetic skin humanized mice model	26	GPL571
GSE30951	Complete TLR3 deficiency	44	GPL10558
GSE39500	Stump project-- mRNA basal layer keratinocytes; Volar versus non-volar acral skin gene expression	4	GPL5175
GSE121421	Expression data from skin of patients with adverse drug reactions (ADRs)	21	GPL8238
GSE18229	Phenotypic and Molecular Characterization of the Claudin-low Intrinsic Subtype of Breast Cancer	2	GPL7504
GSE13598	mRNA expression of 131 cancer cell lines	131	GPL3991
GSE48757	Pro-inflammatory stimulation of human skin-derived precursor cells modulates several of their immunology-related pathways.	6	GPL570
GSE148027	Expression data from skin biopsies of Hidradenitis suppurativa patients	33	GPL570
GSE6128	EGFR signaling varies with breast tumor subtype	190	GPL1390
GSE45878	Affymetrix expression data from GTEx	837	GPL16977
GSE204956	Epigenetic regulation of T cell lineages in skin and blood following hematopoietic stem cell transplantation	70	GPL21290
GSE109350	Collagen 22α1 is a TGFβ early response gene in human skin that mediates the fibroblast to myofibroblast transition	4	GPL16791
GSE15101	Extraction of high-quality epidermal RNA after NH4SCN induced dermo-epidermal separation of 4 mm human skin biopsies	13	GPL571
GSE154117	CRTC3 is a coincidence detector for cAMP and growth factor signals in melanocytes and melanoma.	8	GPL17021
GSE65336	Suppression of T Cell Activation and Collagen Accumulation by an Anti-IFNAR1 mAb, Anifrolumab, in Adult Patients with Systemic Sclerosis	78	GPL570
GSE120386	RNA-seq, ChIP-seq and single cell RNA-seq of human skin Langerhans cells	3	GPL18573
GSE111054	Gene expression in uninvolved and involved epidermis from patients with atopic dermatitis (laser capture microdissection): set 2	4	GPL13607
GSE55036	Expression data from skin biopsies in pateints with systemic sclerosis treated with anti-TGF-beta, fresolimumab	53	GPL571
GSE106151	Differential Gene Expression in Erlotinib-Treated Fibroblasts	18	GPL570
GSE38308	Whole genome expression data from pre-auricular and post-auricular skin tissues	24	GPL6884
GSE145305	Combined miRNA-mRNA transcriptional profiling in the human skin	8	GPL19117
GSE102725	PSORITUS - Secukinumab study in PSOriasis exploring pruRITUS intensity and lesional biomarkers (CAIN457ADE03)	40	GPL17586
GSE56803	The neuronal transcription factor NeuroD and its impact on the regulation of dendricity and pigmentation of melanocytes in postinflammatory hyperpigmentation of human skin	138	GPL6480
GSE196862	IL-33 priming and antigenic stimulation synergistically promote the transcription of proinflammatory cytokine and chemokine genes in human skin mast cells [RNA-Seq]	24	GPL24676
GSE21429	Regulation of human skin pigmentation in situ by repetitive UV exposure - Molecular characterization of responses to UVA, UVB and SSR	24	GPL6480
GSE19330	Expression data from Epiderm cultured skin derived from four different donors	20	GPL570
GSE38308	Whole genome expression data from pre-auricular and post-auricular skin tissues	18	GPL6884
GSE162183	Single cell transcriptional zonation of human psoriasis whole skin	6	GPL24676
GSE16546	Definition, conservation and epigenetics of housekeeping and tissue-enriched genes	30	GPL8662
GSE220207	Single cell transcriptome of cultured skin and airways progenitor and stem cells	2	GPL20301
GSE169573	The molecular signature of Amerchol™ L-101-induced skin inflammation	60	GPL29913
GSE249793	scRNASeq Data of CD3 Negative Immune Cells in HS lesional skin, healthy skin, and matched blood	20	GPL24676
GSE60028	Molecular profiling of contact dermatitis skin identifies allergen-dependent differences in immune response	47	GPL570
GSE2607	Biological Classification of Breast Cancer by Real-Time Quantitative RTPCR: Comparisons to Microarray and Histopathology	64	GPL1390
GSE41662	Gene expression profiling in psoriatic lesional and non-lesional skin [Set 2]	48	GPL570
GSE210829	Gene expression Prurigo Nodularis	15	GPL6244
GSE80178	Genomic Profiling of Diabetic Foot Ulcers Identifies miR-15b-5p as a Major Regulator that Leads to Suboptimal Inflammatory Response and Diminished DNA Repair Mechanisms	12	GPL16686
GSE181733	Transposon-triggered innate immune response confers cancer resistance to the blind mole rat	4	GPL30473
GSE11863	Differential expression of 24,426 human alternative splicing events and predicted cis-regulation in 48 tissues	48	GPL6842
GSE171405	Gene expression analysis in recessive dystrophic epidermolysis bullosa skin highlights drug repurposing opportunities to improve wound healing	18	GPL28270
GSE16546	Definition, conservation and epigenetics of housekeeping and tissue-enriched genes	30	GPL8662
GSE48120	Characterization of osteogenic differentiation and gene expression profile of multiple miliary osteoma cutis	10	GPL570
GSE193594	Distant antimetastatic effect of enterotropic colon cancer-derived α4β7 CD8 T cells	4	GPL24247
GSE11863	Differential expression of 24,426 human alternative splicing events and predicted cis-regulation in 48 tissues	49	GPL6842
GSE181549	Large-scale analysis of longitudinal skin gene expression in systemic sclerosis reveals relationships of immune cell and fibroblast activity with skin thickness and a trend towards normalization over time	339	GPL13497
GSE226189	Transcriptomes of human primary skin fibroblasts reveal age-associated mRNAs and long noncoding RNAs	82	GPL24676
GSE91796	RAMPAGE from suprapubic skin (ENCSR480WCN)	1	GPL16791
GSE151464	Next Generation Sequencing Facilitates Quantitative Analysis of keloid and normal skin	6	GPL20795
GSE190500	Human Renal Cells and Skin Fibroblast from Individuals with Nephropathic Cystinosis and their Controls	36	GPL6480
GSE41078	Gene Profiling of Narrow-band UVB-induced Skin Injury Defines Cellular and Molecular Innate Immune Responses	20	GPL571
GSE230655	Oct4 is a gatekeeper of epithelial identity by regulating cytoskeletal dynamics in skin keratinocytes	4	GPL24676
GSE44270	Keratinocyte and fibroblast gene expression in skin and keloid scar tissue	32	GPL6244
GSE18927	University of Washington Human Reference Epigenome Mapping Project	177	GPL18952
GSE47965	Environmental factors transmitted by aryl hydrocarbon receptor influence severity of psoriatic skin inflammation	84	GPL11154
GSE85861	Novel gene expression profile of women with intrinsic skin youthfulness by transcriptome sequencing	59	GPL16791
GSE11863	Differential expression of 24,426 human alternative splicing events and predicted cis-regulation in 48 tissues	48	GPL6842
GSE41563	Somatic copy-number mosaicism in human skin revealed by induced pluripotent stem cells	31	GPL10558
GSE83370	Normal stroma suppresses cancer cell proliferation via mechanosensitive regulation of JMJD1a-mediated transcription	6	GPL16791
GSE107232	Non-clinical and clinical pharmacology of the potent and selective RARγ agonist trifarotene	16	GPL570
GSE39177	Identification of genes responsive to mild hyperthermia in human skin normal fibroblast Hs68 cells	4	GPL570
GSE173706	Single Cell and Spatial Sequencing Characterizes Cell Type Composition and Cell-Cell Interaction in Psoriasis	33	GPL24676
GSE168760	Transcriptomic Analysis of Wound Healing and Skin Rejuvenation Following Ablative Fractional Laser Treatment of Human Skin	140	GPL13667
GSE23807	Biological response to 2.5 Gy of X-rays in 3-dimensional skin model, Epi-200.	18	GPL4133
GSE137869	Caloric restriction reprograms the single-cell transcriptional landscape of Rattus norvegicus aging	54	GPL20795
GSE245234	Effects of siERRα on gene expression in human skin fibroblast TIG113 cell.	6	GPL21185
GSE68801	Human Alopecia Areata Skin Biopsy Samples	122	GPL570
GSE53552	Gene expression profiling in psoriatic lesional and non-lesional skin [brodalumab treatment]	99	GPL570
GSE74876	Long-term exposure to cold plasma-generated ROS –an in vitro model for redox-related diseases of the skin	8	GPL19775
GSE262827	Comparison of Tape-Stripping Platforms as Non-Invasive Solutions for Skin Biomarker Discovery	24	GPL30173
GSE35459	Transcriptome profiles of mouse and human monocyte and dendritic cell subsets	49	GPL10558
GSE234070	Rational design of a JAK1-selective siRNA inhibitor for the modulation of autoimmunity in the skin	28	GPL20301
GSE3887	Scleroderma Architecture Cell Lines	2	GPL3275
GSE267348	Deficiency of lymphatic ERG and FLI1 in systemic sclerosis is associated with rarefaction of skin blood and lymphatic vasculature	12	GPL17930
GSE147733	Radiation-induced differentiation of normal human skin fibroblasts.	20	GPL28327
GSE46486	Age-related methylation changes are associated with altered transcriptional circuitry [RNA-seq]	2	GPL11154
GSE31740	Transcriptional responses of normal human dermal fibroblasts (NHDF) induced by Borrelia burgdorferi sensu stricto	1	GPL14356
GSE3874	Endothelial cell diversity revealed by global expression profiling	7	GPL3268
GSE45729	Downregulation of miR-15b is associated with increased SIRT4 expression in premature senescence and photoaging of the skin	20	GPL17062
GSE10893	Basal-like Breast Cancer DNA copy number losses identify genes involved in genomic instability, response to therapy, and patient survival	180	GPL8864
GSE253795	ALKBH5 facilitates the progression of skin cutaneous melanoma through promoting ABCA1 demethylation and inhibiting autophagy in an m6A-dependent manner	12	GPL24676
GSE16546	Definition, conservation and epigenetics of housekeeping and tissue-enriched genes	6	GPL8662
GSE77653	Cutaneous Localization In Multiple Myeloma In The Context Of Bortezomib Resistance: How Myeloma Cells Escape From The Bone Marrow To The Skin?	2	GPL15445
GSE35554	Penetrance of biallelic SMARCAL1 mutations is associated with environmental and genetic disturbances of gene expression	18	GPL9250
GSE179969	Thrombospondin-4 is a soluble dermal inflammatory signal that activates the fibroblast migration for skin regeneration and wound healing	4	GPL18573
GSE89725	The mRNA expression analysis of psoriasis skin lesion mesenchymal stem cell	6	GPL20301
GSE9479	Expression data from skin biopsies in cutaneous T-cell lymphoma	63	GPL4685
GSE99316	Gene repression and ChIP-seq in Human Small Cell Lung Cancer	1	GPL10999
GSE3887	Scleroderma Architecture Cell Lines	2	GPL3275
GSE221648	Single-cell transcriptomics reveals prominent expression of IL-14, IL-18 and IL-32 in psoriasis	8	GPL21697
GSE43880	CD8 T cells induce perforin-dependent pathology in Leishmania braziliensis infection	12	GPL10558
GSE230653	Oct4 is a gatekeeper of epithelial identity by regulating cytoskeletal dynamics in skin keratinocytes [RNA-Seq]	6	GPL24676
GSE178562	JUN promotes hypertrophic skin scarring via CD36	16	GPL17021
GSE234856	Phototherapy restores deficient type I interferon production and enhances antitumor responses in mycosis fungoides	42	GPL19965
GSE21899	Global Gene Expression Profiles in Cultured Skin Fibroblasts Derived from Patients with Gaucher Disease	14	GPL571
GSE212447	Integrated single-cell chromatin and transcriptomic analyses of human scalp reveal etiological insights into genetic risk for hair and skin disease [scRNA-Seq]	10	GPL21697
GSE230513	IL-17 activates dermal reticular fibroblasts to promote neutrophil recruitment and host defense	4	GPL24676
GSE148970	Transcriptional analysis of resting T cells from human blood and skin	14	GPL16791
GSE162760	Localized skin inflammation during cutaneous leishmaniasis drives a chronic, systemic IFN-g signature	64	GPL18573
GSE103569	Comparative analysis of skin- and gut-homing CD8+ T cells in aHSCT patients developing acute graft versus host disease (aGvHD)	60	GPL13497
GSE100431	Pharmacodynamics, Safety, and Clinical Efficacy of AMG 811, a Human Anti-Interferon-γ Antibody, in Patients With Discoid Lupus Erythematosus	60	GPL23613
GSE11863	Differential expression of 24,426 human alternative splicing events and predicted cis-regulation in 48 tissues	48	GPL6842
GSE16546	Definition, conservation and epigenetics of housekeeping and tissue-enriched genes	30	GPL8662
GSE271347	Long-term culture of skin biopsies: Maintenance of fibroblast production and competency of reprogramming	5	GPL24676
GSE168167	Comparison of skin and in vitro differentiated human Langerhans cells	8	GPL570
GSE191334	Bulk RNA-Seq of cutaneous squamous cell carcinomas (cSCC) with paired normal controls	16	GPL11154
GSE2503	Novel Molecular Markers for non-melanoma skin cancer	15	GPL96
GSE111009	Cell type-dependent control of enhancer and p53 transcriptional activity by p63	92	GPL19057
GSE26338	Genomic analysis identifies unique signatures predictive of brain, lung, and liver relapse	2	GPL6607
GSE211455	Enhanced Phase Separation Mediated Oncogenicity [RNA-Seq]	9	GPL24676
GSE103489	T cell activation in skin explants from patients with psoriasis and controls	36	GPL11154
GSE79642	Synthesis and activity of the salicylic acid ester of bakuchiol in psoriasiform keratinocytes and skin substitutes	6	GPL570
GSE150797	Gene expression changes in atopic dermatitis after treatment with nb-UVB	91	GPL23159
GSE94340	Expression data from skin biopsies in patients with systemic sclerosis treated with beta-catenin inhibitor (C82) and placebo	66	GPL571
GSE4389	Universal Reference RNA as a standard for microarray experiments	10	GPL3305
GSE126440	Skin response to urban pollution in an ex vivo model	33	GPL20844
GSE28866	Transcriptional profiling of lncRNAs and novel transcribed regions across a diverse panel of archived human cancers	99	GPL10999
GSE10123	Progerin-induced changes in gene expression	12	GPL2895
GSE106645	Expression data from CTCL patient skin lesion [Agilent]	7	GPL18509
GSE234854	Phototherapy restores deficient type I interferon production and enhances antitumor responses in mycosis fungoides [II]	21	GPL19965
GSE137218	Skin expression data from psoriasis patients treated with secukinumab	84	GPL23126
GSE147206	Hair-bearing human skin generated entirely from pluripotent stem cells	3	GPL24676
GSE10893	Basal-like Breast Cancer DNA copy number losses identify genes involved in genomic instability, response to therapy, and patient survival	7	GPL8864
GSE10893	Basal-like Breast Cancer DNA copy number losses identify genes involved in genomic instability, response to therapy, and patient survival	19	GPL8864
GSE193128	Skin expression data from psoriasis patients treated with the HSP90 inhibitor RGRN-305	61	GPL23126
GSE145058	Combined miRNA-mRNA transcriptional profiling in the human skin [mRNA_Kera]	9	GPL16686
GSE78619	total RNA-seq from melanocyte of skin (ENCSR000CUR)	2	GPL11154
GSE79704	Comparison of healthy, plaque psoriasis and pustular psoriasis FFPE skin biopsies	64	GPL19983
GSE144441	Genome Wide Analysis of Gene Expression Changes in Skin from Patients with Type 2 Diabetes	27	GPL20301
GSE139299	Human CD28 is essential for T-cell immunity to skin-tropic a- and g-papillomaviruses	35	GPL20301
GSE63107	Ingenol mebutate induces profound inflammatory and wound healing responses in uninvolved and actinic keratosis skin	30	GPL570
GSE2741	Breast Tumor's study	77	GPL1390
GSE178221	SpotClean adjusts for spot swapping in spatial transcriptomics data	3	GPL25526
GSE249622	scRNASeq Data of CD4 Tregs and Teffectors in HS lesional skin and healthy skin	14	GPL24676
GSE234933	Single-cell gene expression profiles of head-and-neck squamous cell carcinoma from a cohort of patients	52	GPL18573
GSE16546	Definition, conservation and epigenetics of housekeeping and tissue-enriched genes	6	GPL8662
GSE16546	Definition, conservation and epigenetics of housekeeping and tissue-enriched genes	6	GPL8662
GSE154117	CRTC3 is a coincidence detector for cAMP and growth factor signals in melanocytes and melanoma.	30	GPL17021
GSE236120	A robust and practical myogenic cell system to explore cellular and genomic features of muscle differentiation	25	GPL24676
GSE221512	WCRC-25: A novel luminal Invasive Lobular Carcinoma cell line model	16	GPL18573
GSE63931	Transcription profiling of cutaneous lesions caused by Leishmania braziliensis and normal skin.	16	GPL17077
GSE95245	RNAseq changes in human fibroblasts after treatment with E16.5 skin extract	3	GPL18573
GSE269317	Reduced WNT4 expression in normal skin fibroblasts leads to ‘Dupuytren-like’ changes in the transcriptome	16	GPL24676
GSE188919	Olfactomedin-4 supports cutaneous wound healing by promoting skin cell proliferation and migration	10	GPL18573
GSE102628	Transcriptional profiling unravels enhanced xenobiotic metabolism in the skin of patients with atopic dermatitis but not with ichthyosis vulgaris	23	GPL23934
GSE223177	Mast cell tolerance in the skin microenvironment to commensal bacteria is controlled by fibroblasts [LTA]	10	GPL20301
GSE106358	Skin gene expression is prognostic for the trajectory of skin disease in patients with diffuse cutaneous systemic sclerosis	69	GPL24205
GSE252205	RORγt -expressing FOXP3+ skin-resident Treg cells derived from the periphery in Allergen-Specific Immunotherapy	12	GPL16686
GSE115898	Transcriptional landscape of epithelial and immune cell populations revealed through FACS-seq of healthy human skin	55	GPL16791
GSE151713	Dissecting the Transcriptomic Landscape of Circulating Mononuclear Phagocytes in Langerhans Cell Histiocytosis at Single-cell Level	38	GPL20795
GSE16368	UCSF-UBC Human Reference Epigenome Mapping Project	164	GPL11154
GSE45164	Transcription profiling of human skin squamous cell carcinoma (SCC)	13	GPL571
GSE211150	UCHL1 aggravates skin fibrosis through an IGF-1-induced AKT/mTOR/ HIF-1α pathway in keloid	8	GPL24676
GSE154916	Transcriptome Assessment of Erythema Migrans Skin Lesions	31	GPL571
GSE264457	Disrupting TSLP - TSLP receptor interactions via small molecule inhibitors yields a novel and efficient treatment option for atopic diseases	18	GPL30173
GSE10885	An integromic analysis reveals that metaplastic carcinomas are distinct from basal-like tumors.	94	GPL5325
GSE188576	Expression of candidate genes by keratinocytes co-cultured with skin commensal	12	GPL24676
GSE216279	Transcriptomic analysis in human 3D skin model injected with resorbable hyaluronic acid fillers reveals foreign body response.	36	GPL17077
GSE268656	Pharmacological impacts of Mucopolysacccharide Polyphosphates in skin involves inhibition of Amphiregulin-mediated signals in keratinocytes	33	GPL18573
GSE18229	Phenotypic and Molecular Characterization of the Claudin-low Intrinsic Subtype of Breast Cancer	28	GPL7504
GSE72702	Gene expression profiling of skin in hidradenitis suppurativa	30	GPL13158
GSE22022	Microarray profiling of expression patterns of fibroblasts from different skin types	15	GPL3779
GSE202861	The m6A Methylated mRNA Pattern and the Activation of the Wnt Signaling Pathway under Hyper-m6A modifying condition in the keloid	6	GPL24676
GSE98160	Fatty Acid Oxidation and Glycolysis Regulate Skin ECM Homeostasis by Shifting Fibroblasts between Catabolism and Anabolism	22	GPL13112
GSE73512	Expression data from skin of controls and patient with Curth–Macklin	4	GPL15207
GSE76807	Gene expression in limited cutaneous SSc skin	15	GPL6480
GSE60709	Transcription profiling by array of epidermal shave samples taken from lesional and non-lesional skin from German atopic dermatitis patients and from healthy skin from German controls	33	GPL6947
GSE16546	Definition, conservation and epigenetics of housekeeping and tissue-enriched genes	29	GPL8662
GSE188954	Transcriptomics of skin reveal potential molecular mechanisms of psoriasis	6	GPL24247
GSE140227	RNA sequencing of lesional and nonlesional skin from patients with atopic dermatitis	12	GPL21290
GSE11863	Differential expression of 24,426 human alternative splicing events and predicted cis-regulation in 48 tissues	48	GPL6842
GSE114764	UV-protection timer controls a trade-off between skin protection systems	10	GPL23159
GSE16546	Definition, conservation and epigenetics of housekeeping and tissue-enriched genes	30	GPL8662
GSE3887	Scleroderma Architecture Cell Lines	1	GPL3275
GSE188531	Sex-biased and random monoallelic expression of SHOX: implications for sex difference in height	5	GPL24676
GSE22998	Gene expression profiling of seborrheic keratosis	8	GPL570
GSE249621	scRNASeq Data of CD45- cells in HS lesional skin and healthy skin	9	GPL24676
GSE53148	Gene expression profiles in vitiligo lesional skin	6	GPL14951
GSE145095	A transcriptomic atlas of murine and human alopecia areata identifies immune cell profiles predictive of human disease state.	2	GPL21103
GSE63741	Gene Expression Analyses of Homo sapiens Inflammatory Skin Diseases	150	GPL19471
GSE193309	Spatial and Temporal Variation in the Skin Transcriptome of Atopic Dermatitis Assessed by 1.5 mm Mini Punch Biopsies	339	GPL24676
GSE34756	Stump project-- mRNA whole tissue; Volar versus non-volar acral skin gene expression	16	GPL5175
GSE85358	Metabolic alterations in aged human skin in vivo	48	GPL17077
GSE224449	Single-cell RNA-seq investigation of skin and blood T cells from patients with cutaneous T-cell lymphoma	1878	GPL20301
GSE102314	Differential Expression of MicroRNAs in Leprosy Skin Lesions	77	GPL15018
GSE168325	Expression data from vtiligo skin	2	GPL15207
GSE83314	Normal stroma suppresses cancer cell proliferation via mechanosensitive regulation of JMJD1a-mediated transcription [RNA-Seq]	6	GPL16791
GSE158432	Persistence of mature dendritic cells, Th2A and Tc2 cells characterize clinically resolved atopic dermatitis under IL-4R-alpha blockade	10	GPL21290
GSE26338	Genomic analysis identifies unique signatures predictive of brain, lung, and liver relapse	100	GPL6607
GSE128314	Dermatomyositis skin transcriptomic signature	13	GPL17586
GSE192454	Host cellular and immune responses in models of inflammatory skin conditions	32	GPL20844
GSE226232	TNF-α-Activated Adipose–Derived Stem Cells Improve the Angiogenesis of Full-Thickness Skin Grafts Through the TNF-α/NF-κB Signaling Pathway	6	GPL24676
GSE206141	ANT2 accelerates cutaneous wound healing in aged skin by reverse senescence	6	GPL24676
GSE61120	Decreased expression of cell proliferation-related genes in clonally derived skin fibroblasts from children with Silver-Russell syndrome is independent of the degree of 11p15 ICR1 hypomethylation	16	GPL13667
GSE83637	RNA-seq transcriptome analysis of epidermal CD8+CD103+CD49a+ and CD8+CD103+CD49- T cells from healthy human skin	38	GPL11154
GSE221390	Comparative skin cancer atlas and interactome: A multi-modal spatial approach to uncovering the cells and interactions underlying skin cancer diversity	8	GPL21697
GSE233000	Acantholytic skin diseases	29	GPL24676
GSE150954	Melanocyte precursors in the hair follicle bulge of repigmented vitiligo skin are controlled by RHO-GTPase, KCTD10 and CTNNB1 signaling	24	GPL11154
GSE166863	Transcriptomic evaluation of pediatric localized scleroderma skin with histological and clinical correlation	20	GPL18573
GSE206790	Profibrotic subsets of SPP1+ macrophages and POSTN+ fibroblasts contribute to fibrotic scarring in acne keloidalis	4	GPL24676
GSE32413	Stable gene expression of serial skin biopsies defines patient subsets in diffuse cutaneous systemic sclerosis	89	GPL4133
GSE185320	UVB drives transcriptomic and epigenetic reprogramming which can be protected by antioxidant sulforaphane in human skin keratinocytes [RNA-seq]	12	GPL18573
GSE160536	Single-cell transcriptome conservation in a comparative analysis of fresh and cryopreserved human skin tissue: pilot in localized scleroderma	6	GPL16791
GSE3204	Profile of cultured skin substitute relative to constituent keratinocytes and fibroblasts and in relation to normal skin	16	GPL96
GSE150672	Highly Efficient, Massively-Parallel Single-Cell RNA-Seq Reveals Cellular States and Molecular Features of Human Skin Pathology	425	GPL19415
GSE4385	Systemic and cell type-specific gene expression patterns in scleroderma skin	2	GPL3275
GSE76885	Systemic sclerosis skin disease trajectory during mycophenolate mofetil treatment	194	GPL6480
GSE19637	Incisional hernia recurrence through genomic profiling: a pilot study	34	GPL7363
GSE68923	Gene expression in healthy and lesional psoriatic epidermis from human skin biopsies (laser capture microdissection): set 1	5	GPL13607
GSE212605	Microarray profiling of circRNA-associated-ceRNA networks in acne lesions	12	GPL21827
GSE39743	Stump project-- mRNA dermis; Volar versus non-volar acral skin gene expression	12	GPL5175
GSE153011	Analysis of microarray data of lesional and unaffected skin from morphea patients	30	GPL10558
GSE2740	Estrogen-regulated genes predict survival in estrogen receptor and/or progesterone receptor-positive breast cancers	67	GPL1708
GSE62333	Transcriptomic profiles of skin fibroblasts from patients affected by schizophrenia and controls	40	GPL11532
GSE67627	Gene expression of normal and ASCC1-mutant skin fibroblasts after serum starvation and serum challenge	18	GPL16686
GSE232638	Reconstructed Human Skin with Hypodermis Shows Essential Role of Adipose Tissue in Skin Metabolism	16	GPL18573
GSE10893	Basal-like Breast Cancer DNA copy number losses identify genes involved in genomic instability, response to therapy, and patient survival	18	GPL8864
GSE88354	total RNA-seq from lower leg skin (ENCSR551NII)	1	GPL16791
GSE18927	University of Washington Human Reference Epigenome Mapping Project	423	GPL18952
GSE11863	Differential expression of 24,426 human alternative splicing events and predicted cis-regulation in 48 tissues	46	GPL6842
GSE78097	The spectrum of mild-to-severe psoriasis vulgaris is defined by a common activation of IL-17 pathway genes, but with key differences in immune regulatory genes	33	GPL570
GSE86406	Oral vitamin D for the attenuation of sunburn	41	GPL16686
GSE18927	University of Washington Human Reference Epigenome Mapping Project	40	GPL18952
GSE65106	Expression profiling of skin fibroblast, iPSC, iPSC-derived neural progenitors, and iPSC-derived neurons from Autism Spectrum Disorder male patients and their unaffected normal male siblings	59	GPL6244
GSE152933	Gene expression signatures of healthy mouse skin after cold physical plasma treatment	36	GPL28725
GSE159929	Single-cell transcriptome profiling of an adult human cell atlas of 15 major organs	45	GPL20795
GSE36387	PSORS2 is due to mutations in CARD14	16	GPL10558
GSE237052	Effect of Gram Negative Anaerobic Bacteria on Normal Human Skin Keratinocytes (HEKa cells)	15	GPL24676
GSE147424	Single-cell transcriptome analysis of human skin identifies novel fibroblast subpopulation and enrichment of immune subsets in atopic dermatitis	17	GPL16791
GSE145589	Assessment of gene expression changes in ex vivo-expanded human skin-derived ABCB5-selected mesenchymal stem cells during passaging	32	GPL17077
GSE150672	Highly Efficient, Massively-Parallel Single-Cell RNA-Seq Reveals Cellular States and Molecular Features of Human Skin Pathology	13	GPL19415
GSE80429	Identification of a novel PPARβ/δ / miR-21-3p axis in UV-induced skin inflammation [human mRNA]	6	GPL6244
GSE87934	RAMPAGE from skin of body (ENCSR000AGU)	2	GPL11154
GSE6520	Microarray analysis shows multiple signaling pathways are involved in basal cell carcinoma growth	31	GPL3877
GSE147704	Comparative Transcriptome Analysis of Endemic and Epidemic Kaposi’s Sarcoma (KS) Lesions and the Secondary Role of HIV-1 in KS Pathogenesis	6	GPL18573
GSE126877	Expression data from 3D cell-printed human bone marrow derived mesenchymal stem cells (hBMMSCs) with liver, heart, skin and cornea decellularized extracellular matrix (dECM) bioinks	8	GPL23159
GSE27355	Gene Expression patterns in mouse B16-OVA melanoma tumors	15	GPL11094
GSE122592	Transcriptome of lesional skin of patients suffering from Acne inversa	7	GPL20301
GSE140203	Integrative single-cell chromatin and transcriptome profiling uncovers cell-type specific regulatory interactions	8	GPL24676
GSE254696	Differential Effect of Electrical stimuli on a 3D bioprinted model of inflamed skin	53	GPL24676
GSE186476	Non-lesional and Lesional Lupus Skin Share Inflammatory Phenotypes that Drive Activation of CD16+ Dendritic Cells	29	GPL24676
GSE124161	The role of topical containing camellia sinensis in the cosmetic management of skin scars in healthy human volunteers	45	GPL20795
GSE76873	Monocyte Transcriptional Networks are Associated with Tuberculin Skin Test Status in Uganda	56	GPL6947
GSE149090	Transcriptomic profiling of human effector and regulatory T cell subsets identifies predictive population signatures	33	GPL16791
GSE1133	tissue-specific pattern of mRNA expression	122	GPL1074
GSE120784	Effect of IL-1b on primary human skin-relevant cells	24	GPL16791
GSE8056	Gene Expression Profiles in Thermally Injured Human Skin: A Temporal Microarray Analysis	12	GPL570
GSE32924	Nonlesional atopic dermatitis skin is characterized by broad terminal differentiation defects and variable immune abnormalities	33	GPL570
GSE52980	Epigenome analysis of human epidermal and dermal samples with aging and sun exposure.	12	GPL13534
GSE203609	Activating Parkin-dependent mitophagy alleviates oxidative stress, apoptosis, and promotes random-pattern skin flaps survival	9	GPL16791
GSE3165	Identification of conserved gene expression features across human and murine mammary tumors	122	GPL1390
GSE46239	Gene Expression Analysis of Dermatomyositis Skin	52	GPL570
GSE48459	Sarcoptes scabiei Mites Modulate Gene Expression In Human Skin Equivalents	14	GPL6244
GSE192641	Skin programming of inflammatory responses to Staphylococcus aureus is compartmentalised within epidermal keratinocytes differentiation status.	6	GPL22790
GSE75337	Deep sequencing of endogenous mRNA from Homo sapiens from four age categories in two different tissues (blood, skin)	91	GPL16791
GSE5667	Transcription data from Normal Skin and Nonlesional and Lesional Atopic Dermatitis/Eczema Skin	17	GPL97
GSE10893	Basal-like Breast Cancer DNA copy number losses identify genes involved in genomic instability, response to therapy, and patient survival	185	GPL8864
GSE27165	A profibrotic gene expression program induced by Egr-1 in skin fibroblasts	12	GPL6104
GSE4385	Systemic and cell type-specific gene expression patterns in scleroderma skin	1	GPL3275
GSE195674	Single cell RNA sequencing and TCR repertoire analysis of Adult T-cell Leukemia/Lymphoma (ATLL)	2	GPL24676
GSE85791	Germline NLRP1 mutations cause skin inflammatory and cancer susceptibility syndromes via inflammasome activation	6	GPL11154
GSE269601	COL10A1 expression distinguishes a subset of cancer-associated fibroblasts present in the stroma of high-risk basal cell carcinoma	21	GPL24676
GSE69486	Gene expression analysis of skin fibroblast cells from patients with Bipolar Disorder	12	GPL10558
GSE51518	RNA-seq from primary skin fibroblasts, derived of matched pairs of middle and late donor age	20	GPL11154
GSE80431	Identification of a novel PPARβ/δ / miR-21-3p axis in UV-induced skin inflammation	16	GPL17021
GSE18229	Phenotypic and Molecular Characterization of the Claudin-low Intrinsic Subtype of Breast Cancer	94	GPL7504
GSE185309	RNA sequencing of keratinocyte gene expression in keloid and normal skin tissue	17	GPL24676
GSE32245	Fiorentino 2006-7 dermatomyositis, lupus, control skin	25	GPL14593
GSE97783	Eda-activated RelB recruits an SWI/SNF (BAF) chromatin-remodeling complex and initiates gene transcription in skin appendage formation	12	GPL10558
GSE67853	Exploring Molecular Determinants of Disease Progression in Psoriasis by Comparing Different Clinical Subtypes Having Similar Core Transcriptomes	27	GPL570
GSE83582	Inflammatory signals linking inverse, erythrodermic and chronic plaque psoriasis	102	GPL19983
GSE209609	Transcriptional changes in human palate and skin healing	96	GPL29499
GSE42114	Creation of differentiation-specific genomic maps of human epidermis through laser capture microdissection	19	GPL570
GSE72324	Effect of Intradermal Immunotherapy (IDIT) injections on gene expression profiles of activated T cells derived from skin biopsy explants	15	GPL10558
GSE54413	Genome-wide Transcriptional Profiling of Skin and Dorsal Root Ganglia after Ultraviolet-B-Induced Inflammation	24	GPL10999
GSE266293	SASH1 S519N variant links skin hyperpigmentation and premature hair graying to dysfunction of melanocyte lineage	6	GPL20301
GSE32245	Fiorentino 2006-7 dermatomyositis, lupus, control skin	22	GPL14593
GSE34248	Gene expression profiling in psoriatic lesional and non-lesional skin [Set 1]	28	GPL570
GSE129864	Microbially competent 3D skin - a novel test system for studying host-microbe interaction	9	GPL23159
GSE43346	Gene repression with H3K27me3 modification in human small cell lung cancer	1	GPL570
GSE36776	Genome wide analysis of skin cancer cell gene expresison exposed to stromal cancer associated fibroblasts in 3D gel matrix	4	GPL570
GSE182410	Accelerated replicative senescence of ataxia-telangiectasia skin fibroblasts is retained at physiologic oxygen levels, with unique and common transcriptional patterns	33	GPL24676
GSE249550	Skin biopsy expression from the faSScinate phase 2 study of tocilizumab in systemic sclerosis	93	GPL24205
GSE86926	Dermal fibroblasts play a central role in skin model protection against C. albicans invasion	6	GPL22432
GSE77758	Microarray and miRNA expression data from five Ehlers-Danlos Syndrome Hypermobility type/Joint Hypermobility Syndrome (EDS-HT/JHS) patients' skin fibroblasts	11	GPL16384
GSE182825	Spatial transcriptomics of Cutaneous and Systemic Lupus Erythematosus skin	41	GPL24676
GSE231607	Single-cell transcriptomic analysis of human skin organoids during folliculogenesis	2	GPL24676
GSE117247	Ruxolitinib inhibits Cyclosporine-induced proliferation of cutaneous squamous cell carcinoma	23	GPL8300
GSE32245	Fiorentino 2006-7 dermatomyositis, lupus, control skin	7	GPL14593
GSE230513	IL-17 activates dermal reticular fibroblasts to promote neutrophil recruitment and host defense	25	GPL24676
GSE178708	Gene set enrichment analysis of basal and in vitro irradiation differentiates breast cancer patients with late skin radiotherapy toxicity	40	GPL5175
GSE3521	A compact VEGF signature associated with distant metastases and poor outcomes	80	GPL1390
GSE88141	RAMPAGE from lower leg skin (ENCSR251EJL)	1	GPL16791
GSE212450	Integrated single-cell chromatin and transcriptomic analyses of human scalp reveal etiological insights into genetic risk for hair and skin disease	23	GPL21697
GSE139300	The effect of circadian rhythm on gene expression in human skin II	531	GPL13667
GSE188531	Sex-biased and random monoallelic expression of SHOX: implications for sex difference in height	4	GPL24676
GSE10884	Loss of the retinoblastoma tumor suppressor is a common event in Basal-like and Luminal B breast carcinomas	56	GPL5325
GSE139505	Comprehensive analysis of transcriptomic changes in cutaneous squamous cell carcinoma	16	GPL18573
GSE126484	Elafibranor restricts lipogenic and inflammatory responses in a human skin stem cell-derived model of NASH	12	GPL570
GSE234901	Activation of the pentose phosphate pathway in macrophages is crucial for granuloma formation in sarcoidosis	8	GPL28038
GSE237920	Comparing transcriptional profiles of skin biopsies from healthy controls and subjects with chronic pruritus of unknown origin and atopic dermatitis	12	GPL21290
GSE66987	No Viral Association Found in a Set of Differentiated Vulvar Intraepithelial Neoplasia Cases by Human Papillomavirus and Pan-Viral Microarray Testing	12	GPL19902
GSE52980	Epigenome analysis of human epidermal and dermal samples with aging and sun exposure.	16	GPL13534
GSE41716	Somatic copy-number mosaicism in human skin revealed by induced pluripotent stem cells (sequencing)	29	GPL11154
GSE53037	Cell-Cell communication between skin keratinocytes and fibroblasts is non-redundantly coded through inflammatory cytokines	16	GPL6883
GSE139202	Analysis of gene expression in skin fibroblasts derived from patients with Autosomal-dominant hyper-IgE syndrome (AD-HIES)	12	GPL11154
GSE106646	Expression data from CTCL patient skin lesion	13	GPL18509
GSE181907	Integrated multi-omics reveals the cellular and molecular interactions governing the invasive niche in skin cancer	3	GPL24676
GSE55833	Comparative gene expression profiling of cutaneous B cell lymphomas	10	GPL13607
GSE140380	Transcriptional differences between skin from patients with atopic dermatitis and control skin obtained from the healthy margins of Mohs surgery patients	8	GPL21290
GSE202352	scRNA-seq reveals differences in cell states and cell types between human hip, palm, and sole skin	12	GPL24676
GSE224028	Intradermal skin test with mRNA vaccines as a surrogate marker of T cell immunity in immunosuppressed patients	6	GPL24676
GSE3666	Varicella-zoster virus infection of human T cells and fibroblasts in vitro and SCIDhu skin xenografts in vivo.	2	GPL3155
GSE15537	GEMINI (Gastric Encyclopedia of Molecular Interactions and Nodes for Intervention) Phases A-C, normal skin fibroblasts	3	GPL570
GSE202794	Topical, immunomodulatory epoxy-tiglianes induce biofilm disruption and healing in acute and chronic skin wounds [HEKa]	18	GPL10558
GSE190106	Next Generation Sequencing to identify the expression of transcripts and abnormal events in 3D skin exposed to blue wavelength and full spectrum of visible light	30	GPL23934
GSE148164	Expression data from epidermal human skin (stem cells, transient amplifying cells, differentiated cells)	18	GPL17586
GSE225662	Coordinated chemokine expression defines macrophage subsets across tissues [scRNA-seq: hSk]	6	GPL18573
GSE16546	Definition, conservation and epigenetics of housekeeping and tissue-enriched genes	30	GPL8662
GSE77930	Substantial interindividual and limited intraindividual genomic diversity among tumors from men with metastatic prostate cancer	171	GPL21289
GSE219078	HDMECs isolated from skin biopsies of patients with DFUs and healthy controls	8	GPL24676
GSE48506	Gene expression profiling of sensitive skin	12	GPL570
GSE13606	UV- or oxidized lipid treated dermal skin fibroblasts	6	GPL570
GSE242171	IFN-λ signaling protects mice from severe HSV-1 skin disease	21	GPL24676
GSE32541	Gene expression in a 3D skin tissue subjected to bystander alpha-particle irradiation	24	GPL6480
GSE35457	Transcriptome profiles of mouse and human monocyte and dendritic cell subsets (human data)	49	GPL10558
GSE169440	Single Cell Immunophenotyping of Lyme Erythema Migrans	42	GPL24676
GSE62075	Characterization of the human a9 integrin subunit gene: promoter analysis and transcriptional regulation	32	GPL13607
GSE181022	Newborn infant skin gene expression: Remarkable differences versus adults	70	GPL13667
GSE157194	Atopic dermatitis displays stable and dynamic skin transcriptome signatures	166	GPL21290
GSE193594	Distant antimetastatic effect of enterotropic colon cancer-derived α4β7 CD8 T cells	16	GPL24247
GSE131789	In vivo gene signature of human skin with CO2 laser treatment	32	GPL15207
GSE45485	Molecular Signatures in Skin Associated with Clinical Improvement During Mycophenolate Treatment in Systemic Sclerosis	83	GPL6480
GSE102067	An RNAi screen reveals an essential role for HIPK4 in human skin epithelial differentiation from iPSCs	21	GPL10558
GSE143735	RNA-sequencing analysis of forearm skin in diabetic patients with or without foot ulcerations	13	GPL11154
GSE181957	Expansion of FCGR3A+ macrophages, FCN1+ mo-DC, and plasmacytoid dendritic cells associated with severe skin disease in systemic sclerosis	13	GPL20795
GSE147206	Hair-bearing human skin generated entirely from pluripotent stem cells	2	GPL24676
GSE157538	RNA sequencing of chronic graft versus host disease skin lesions defines shared and unique inflammatory pathways characterizing lichen planus and morphea	19	GPL20301
GSE66302	A human fetal transcriptional atlas	111	GPL11154
GSE11792	Human Skin: Before and 8 weeks after Isotretinoin Treatment	16	GPL571
GSE68183	Comparative genomic, microRNA, and tissue analyses reveal subtle differences between non-diabetic and diabetic foot skin [gene expression]	6	GPL16686
GSE220998	Characterizing dermal transcriptional change in the progression from sun-protected skin to actinic keratosis. [I]	48	GPL24676
GSE98780	The genomic landscape of cutaneous squamous cell carcinoma	54	GPL10558
GSE163973	Single-cell RNA-seq reveals fibroblast heterogeneity and increased mesenchymalfibroblastsin human skin fibrotic diseases	6	GPL24676
GSE54322	RNA-seq analysis in Cornea epithelial cells (CECs), skin epithelial cells (SECs), LSCs after knocking down PAX6 (3-D shPAX6 LSCs) and SESCs transduced with PAX6(3-D PAX6+ SESCs) upon 3-D differentiation	8	GPL11154
GSE46517	Human melanoma samples comparing nevi and primary and metastatic melanoma	121	GPL96
GSE10885	An integromic analysis reveals that metaplastic carcinomas are distinct from basal-like tumors.	19	GPL5325
GSE6012	Skin biopsies from atopic eczema and healthy controls	20	GPL96
GSE26338	Genomic analysis identifies unique signatures predictive of brain, lung, and liver relapse	7	GPL6607
GSE72535	CD163 macrophages display mixed polarizations in discoid lupus skin	17	GPL10558
GSE18553	Transcriptional analysis of an E2F gene signature as a biomarker of activity of the cyclin-dependent kinase inhibitor PHA-793887 in tumor and skin biopsies from a phase I clinical study	7	GPL6480
GSE84147	Gene expression profile of HGPS skin fibroblasts upon treatment with JH4	4	GPL6244
GSE4385	Systemic and cell type-specific gene expression patterns in scleroderma skin	1	GPL3275
GSE210261	Single-cell transcriptomics of human cholesteatoma identifies an activin A-producing osteoclastogenic fibroblast subset inducing bone destruction	2	GPL24676
GSE16524	Expression data from skin fibroblasts derived from Setleis Syndrome patients and normal controls	8	GPL570
GSE195452	LGR5 expressing skin fibroblasts define a major hub perturbed in Systemic Sclerosis	441	GPL24676
GSE56486	Whole genome expression analysis of a skin biopsy from two individuals with ectodermal dysplasia features associated with hearing loss in GRHL2	6	GPL10558
GSE16357	Effects of HHV8 infection in lymphatic endothelial cells	36	GPL8617
GSE4389	Universal Reference RNA as a standard for microarray experiments	3	GPL3305
GSE85803	Gene expression analysis between primary keratinocytes and primary dermal fibroblasts obtained from the same skin sample	2	GPL17077
GSE191055	Young and old breast skin, and fibroblast cell line RNA seq data	10	GPL24676
GSE6710	Expression data from human skin biposies (lesional and uninvolved) from psoriatic patients	26	GPL96
GSE168600	KLF5 governs sphingolipid metabolism and barrier function of the skin	11	GPL24247
GSE35034	Gene expression of human skin fibroblast cells derived from hypospadias patients in response to low-dose bisphenol A exposure	12	GPL14550
GSE174198	Vector-borne Trypanosoma brucei parasites develop and persist in artificial human skin as skin tissue forms	1	GPL24676
GSE206103	Human skin specific long noncoding RNA HOXC13-AS regulates keratinocyte differentiation by inferfering with Golgi-ER retrograde transport	6	GPL24324
GSE42109	Identification of anaplastic lymphoma kinase as a candidate of new therapeutic target for BCC	11	GPL571
GSE236264	Gene expression profiling of skin and blood in human acute Graft-versus host disease (GVHD) of the skin	5	GPL20301
GSE218170	Functionally distinct cancer-associated fibroblast subpopulations establish a tumor-promoting environment in squamous cell carcinoma	11	GPL24676
GSE236118	A robust and practical myogenic cell system to explore cellular and genomic features of muscle differentiation [RNA-Seq]	15	GPL24676
GSE179841	Single cell RNA sequencing of skin T cells from patient with mycosis fungoides	18	GPL16791
GSE111009	Cell type-dependent control of enhancer and p53 transcriptional activity by p63	6	GPL19057
GSE147817	Pharmacological LSD1 inhibition in MCC	4	GPL21697
GSE26338	Genomic analysis identifies unique signatures predictive of brain, lung, and liver relapse	3	GPL6607
GSE90643	A molecular signature for rejuvenation characterizes lesional and non lesional skin following Metvix treatment in Actinic Keratosis patients.	35	GPL570
GSE13272	Sirt6 study	8	GPL7492
GSE245518	Bulk and single-nucleus RNA sequencing highlight immune pathways induced in individuals during an Ixodes scapularis tick bite	9	GPL24676
GSE241095	Bulk RNA-sequencing of normal and Kaposi sarcoma tissues from skin and gastrointestinal tract	32	GPL24676
GSE30654	Recurrent Variations in DNA Methylation in Human Pluripotent Stem Cells and their Differentiated Derivatives	283	GPL13534
GSE25167	Transcriptional responses to nanoparticulate matter in human skin-derived cancer cells	15	GPL4133
GSE255709	Deciphering the Links: Fragmented Polystyrene as a Driver of Skin Inflammation	9	GPL24676
GSE97577	Epigenetic and genetic dissections of UV-induced global gene dysregulation in skin cells through multi-omics analyses	3	GPL18573
GSE10885	An integromic analysis reveals that metaplastic carcinomas are distinct from basal-like tumors.	12	GPL5325
GSE33731	Host cell tropism of Propionibacterium acnes: infection scenarios differ on skin and prostate epithelia	16	GPL4133
GSE39266	Stump project -- mRNA fibroblasts; Volar versus non-volar acral skin gene expression	11	GPL5175
GSE216167	Transcriptomic analysis in human 3D skin model injected with resorbable hyaluronic acid fillers reveals foreign body response [Perfectha]	14	GPL17077
GSE140203	Integrative single-cell chromatin and transcriptome profiling uncovers cell-type specific regulatory interactions	2	GPL24676
GSE240009	IL-6 Trans-Signaling in a Humanized Mouse Model of Scleroderma	6	GPL22245
GSE7307	Human body index - transcriptional profiling	677	GPL570
GSE13272	Sirt6 study	22	GPL7492
GSE178562	JUN promotes hypertrophic skin scarring via CD36	32	GPL17021
GSE6281	Gene expression time-course in the human skin during elicitation of allergic contact dermatitis	34	GPL570
GSE213264	High-plex protein and whole transcriptome co-mapping at cellular resolution with spatial CITE-seq	10	GPL21103
GSE120464	The Tissue-Engineered Human Psoriatic Skin Substitute: A Valuable In Vitro Model to Identify Genes with Altered Expression in Lesional Psoriasis	13	GPL13607
GSE32473	Gene expression is differently affected by pimecrolimus and betamethasone in lesional skin of atopic dermatitis.	30	GPL570
GSE2740	Estrogen-regulated genes predict survival in estrogen receptor and/or progesterone receptor-positive breast cancers	13	GPL1708
GSE226073	Allergen sensitization stratifies IL-31 production by memory T cells in atopic dermatitis patients.	16	GPL15207
GSE142552	Interleukin-17A suppresses granular layer formation in a three-dimensional human epidermis model via regulation of terminal differentiation genes	6	GPL21185
GSE85861	Novel gene expression profile of women with intrinsic skin youthfulness by transcriptome sequencing	32	GPL16791
GSE216169	Transcriptomic analysis in human 3D skin model injected with resorbable hyaluronic acid fillers reveals foreign body response [RIVM]	22	GPL17077
GSE247804	Effect of autologous fat grafting on Localized Scleroderma (morphea)	6	GPL24676
GSE12493	A TGFB Responsive Gene Expression Signature is Associated With More Severe Skin and Lung Disease in Diffuse Scleroderma	24	GPL6848
GSE45326	Identification of expressed and conserved human non-coding RNAs	12	GPL11154
GSE3521	A compact VEGF signature associated with distant metastases and poor outcomes	98	GPL1390
GSE213761	Transcriptome of skin biopsies from Hidradenitis Suppurativa (HS) patients with anti-TNFalpha therapy.	59	GPL20301
GSE213142	Integrative functional genomic analyses identify novel genetic variants influencing skin pigmentation in indigenous Africans [RNA-seq]	27	GPL16791
GSE2719	Gene expression of human soft tissue sarcoma	54	GPL96
GSE145059	Combined miRNA-mRNA transcriptional profiling in the human skin [Kera]	9	GPL19117
GSE99802	Fezakinumab (anti-IL-22) treatment in adults with moderate-to-severe atopic dermatitis	302	GPL570
GSE196895	IL-33 priming and antigenic stimulation synergistically promote the transcription of proinflammatory cytokine and chemokine genes in human skin mast cells	30	GPL24676
GSE182192	EMT-related lncRNA expression profiles in keloid	6	GPL30216
GSE211811	Bi-allelic SNAPC4 variants lead to altered global splicing and a neurodevelopmental disorder	11	GPL24676
GSE183732	Transcriptomic Profiling of Peripheral Edge of Lesions to Elucidate the Pathogenesis of Psoriasis Vulgaris	5	GPL24676
GSE240486	Anti-aging and Rejuvenating Effects and Potential Mechanism of Dead Sea Water in Skin	18	GPL20795
GSE223180	Mast cell tolerance in the skin microenvironment to commensal bacteria is controlled by fibroblasts	34	GPL20301
GSE193101	Differential cell composition and split epidermal differentiation in human palm, sole, and hip skin	30	GPL20301
GSE56409	Stromal transcriptional profiles reveal hierarchies of anatomical site, serum response and disease and identify disease specific pathways	102	GPL570
GSE119939	IL-1 inhibition in systemic sclerosis skin.	32	GPL25577
GSE28914	Human Skin Transcriptome during Epidermal Wound Healing	25	GPL570
GSE32887	Molecular profiling and gene expression analysis in cutaneous sarcoidosis (CS)	31	GPL570
GSE203262	single cell RNA-sequencing of matched lesional and nonlesional skin from vitiligo patients	12	GPL20301
GSE3165	Identification of conserved gene expression features across human and murine mammary tumors	94	GPL1390
GSE212539	Lead optimization of aryl hydrocarbon receptor ligands for treatment of inflammatory skin disorders	18	GPL20795
GSE205155	Inter-layer and inter-subject variability of circadian gene expression in human skin	154	GPL14550
GSE166861	Genetic Signatures from RNA sequencing of Pediatric Localized Scleroderma (LS) Skin	22	GPL18573
GSE10884	Loss of the retinoblastoma tumor suppressor is a common event in Basal-like and Luminal B breast carcinomas	4	GPL5325
GSE132802	Single-cell RNA-sequencing of skin, fresh blood, and cultured peripheral blood mononuclear cells from a patient with drug-induced hypersensitivity syndrome and healthy volunteers	14	GPL21290
GSE161811	HUR affected genes in human skin cells	12	GPL24676
GSE116486	Distinct transcriptomic profiles of early-onset atopic dermatitis in blood and skin of pediatric patients	46	GPL570
GSE181318	Development of gene expression signatures for psoriasis	6	GPL22120
GSE5502	Basal Cell Carcinoma Tumor-derived Fibroblasts	5	GPL4084
GSE3827	Gene Expression Profiles of cutaneous B-cell lymphoma	21	GPL3254
GSE107871	RNA-seq identifies a diminished differentiation gene signature in primary monolayer keratinocytes grown from lesional and uninvolved psoriatic skin	24	GPL10999
GSE254918	CAF variants control the tumor-immune microenvironment and predict skin cancer malignancy	15	GPL11154
GSE211811	Bi-allelic SNAPC4 variants lead to altered global splicing and a neurodevelopmental disorder	11	GPL24676
GSE70683	Microarray expression data from three arterial tortuosity syndrome (ATS) patients' skin fibroblasts with recessive SLC2A10 mutations	6	GPL6244
GSE36680	Effect of LPS on global gene expression in human skin fibroblasts	6	GPL10558
GSE202953	Topical, immunomodulatory epoxy-tiglianes induce biofilm disruption and healing in acute and chronic skin wounds	36	GPL10558
GSE54638	Molecular Analysis and Characteristics of Ethnic Skin	26	GPL6480
GSE29344	Analysis of gene co-expression networks in skin cells exposed to different doses of ionising radiation at different time points	24	GPL6883
GSE18927	University of Washington Human Reference Epigenome Mapping Project	99	GPL18952
GSE207744	Transcriptomic study on human skin samples: identification of actinic keratoses two risk classes.	72	GPL21185
GSE16546	Definition, conservation and epigenetics of housekeeping and tissue-enriched genes	5	GPL8662
GSE237767	Epithelial-Immune Metabolic Codependency Fuels Inflammatory Disease [Bulk RNA-seq]	23	GPL24676
GSE245516	Bulk and single-nucleus RNA sequencing highlight immune pathways induced in individuals during an Ixodes scapularis tick bite [snRNA-Seq]	3	GPL24676
GSE139952	Transcriptomic profiling of blood and skin T cells.	2	GPL11154
GSE263713	Fibroblasts as an in vitro model of circadian genetic and genomic studies: A temporal analysis (RNA-Seq)	78	GPL20301
GSE9762	Trisomy 21 fibroblasts (pevsn-affy-human-512801)	14	GPL570
GSE42677	Defining an invasion signature at the leading edge of cutaneous squamous cell carcinoma (SCC): IL-24 driven MMP-7 and MMP-13 expression.	25	GPL571
GSE76806	Gene expression in limited cutaneous systemic sclerosis skin	24	GPL14550
GSE205748	Psoriatic arthritis skin lesions and uninvolved bulk RNA-seq	27	GPL18573
GSE174198	Vector-borne Trypanosoma brucei parasites develop and persist in artificial human skin as skin tissue forms	185	GPL24676
GSE32407	A single intradermal injection of IFN-γ induces a psoriasis-like state in both non-lesional psoriatic and healthy skin	60	GPL571
GSE168600	KLF5 governs sphingolipid metabolism and barrier function of the skin	3	GPL24247
GSE87967	RAMPAGE from suprapubic skin (ENCSR026WQO)	1	GPL16791
GSE145305	Combined miRNA-mRNA transcriptional profiling in the human skin	6	GPL19117
GSE162550	Anti-fibrosis effects of dihydroartemisinin on primary skin fibroblast from healthy people	6	GPL24676
GSE28300	Microarray-based identification of age-dependent differences in gene expression of human dermal fibroblasts	36	GPL4133
GSE46647	Expression analysis of neural progenitor cells derived from iPS cells generated from skin fibroblasts and umbilical cord mesenchymal cells	2	GPL16025
GSE106644	Expression data from CTCL patient skin lesion [Affymetrix]	13	GPL16384
GSE39612	Distinct gene expression profiles of viral- and non-viral associated Merkel cell carcinoma revealed by transcriptome analysis	138	GPL570
GSE156212	Effects of vitamin D on non-specific inflammatory response in aged skin.	106	GPL18573
GSE97577	Epigenetic and genetic dissections of UV-induced global gene dysregulation in skin cells through multi-omics analyses	6	GPL18573
GSE33066	Transcriptional analysis of primary adult human skin cells that express stage-specific embryonic antigen 3 (SSEA-3)	6	GPL570
GSE181907	Integrated multi-omics reveals the cellular and molecular interactions governing the invasive niche in skin cancer	2	GPL24676
GSE149090	Transcriptomic profiling of human effector and regulatory T cell subsets identifies predictive population signatures	14	GPL16791
GSE88288	total RNA-seq from lower leg skin (ENCSR460YCS)	1	GPL11154
GSE156326	Single cell sequencing identifies serine proteases as regulators of myofibroblast differentiation	7	GPL21493
GSE11863	Differential expression of 24,426 human alternative splicing events and predicted cis-regulation in 48 tissues	48	GPL6842
GSE85305	Gene array analysis of human adult skin and spleen antigen presenting cells.	16	GPL10558
GSE74697	Long non-coding RNAs in psoriatic and healthy skin	52	GPL16791
GSE11863	Differential expression of 24,426 human alternative splicing events and predicted cis-regulation in 48 tissues	48	GPL6842
GSE186117	Center of lesional skin gene expression in plaque type psoriasis	5	GPL24676
GSE182756	Small proline-rich proteins 1 and 2 function as antimicrobial proteins in the skin	6	GPL16791
GSE57519	Direct genesis of functional rodent and human Schwann cells from skin mesenchymal precursors	8	GPL16686
GSE262932	Systemic comparison of molecular characteristics in different skin fibroblast senescent models	18	GPL24676
GSE21648	Gene expression in human oral mucosal fibroblasts and patient-matched skin fibroblasts	15	GPL96
GSE98159	Fatty Acid Oxidation and Glycolysis Regulate Skin ECM Homeostasis by Shifting Fibroblasts between Catabolism and Anabolism (BeadChip)	22	GPL10558
GSE139301	The effect of circadian rhythm on gene expression in human skin III	533	GPL13667
GSE146352	Microarray result of human skin derived from normal, atopic dermatitis and atopic march patients	6	GPL10558
GSE181037	Phenotyping tumor-immune microenvironment in vivo in skin cancer patients	14	GPL20301
GSE44975	Transcriptional profiling of CD8 cells laser captured from skin biopsies at dermal-epidermal junction and at deeper dermal area near blood vessel during the healed phase of mucocutaneous HSV-2 reactivation	20	GPL16768
GSE147704	Comparative Transcriptome Analysis of Endemic and Epidemic Kaposi’s Sarcoma (KS) Lesions and the Secondary Role of HIV-1 in KS Pathogenesis	45	GPL18573
GSE1133	tissue-specific pattern of mRNA expression	158	GPL1074
GSE11919	Vitamin C-induced gene expression profiling in GM5659 human skin fibroblasts	9	GPL570
GSE53462	Molecular classification of non-melanoma skin cancer by gene expression profiling	26	GPL10558
GSE16546	Definition, conservation and epigenetics of housekeeping and tissue-enriched genes	31	GPL8662
GSE76880	Expression data from human 3D skin models in response to IL-31 treatment	8	GPL6244
GSE13272	Sirt6 study	5	GPL7492
GSE130973	Single-cell transcriptomes of the aging human skin reveal loss of fibroblast priming	5	GPL20795
GSE50425	Characterizing the wound healing response that drives human epidermal maturation on transcriptome level	12	GPL10558
GSE54162	Whole genome expression analysis of a skin biopsy from an individual with multi-organ epithelial inflammation associated with an inherited loss-of-function mutation in EGFR	5	GPL10558
GSE168640	Comprehensive analysis of lipid metabolism-related enzymes including ceramide in skin of psoriasis patients	9	GPL16686
GSE184320	Loss of skin and mucosal CXCR3+ resident memory T cells causes irreversible tissue-confined immunodeficiency in HIV	28	GPL20301
GSE189751	C10orf99/GPR15L Regulates Proinflammatory Response of Keratinocytes and Barrier Formation of the Skin	9	GPL20301
GSE129358	PRRX2 and HEY2 double knock-down facilitates ASCL1-induced neuron conversion in human dermal fibroblasts II	8	GPL17303
GSE158483	T cell transcriptomes in the course of allogeneic hematopoietic stem cell transplantation II	102	GPL21290
GSE123112	Effects of losmapimod on non-specific inflammatory response in aged skin.	30	GPL18573
GSE79150	Gene expression profiling of skin and blood in hidradenitis suppurativa	56	GPL13158
GSE128531	Single-cell lymphocyte heterogeneity inadvanced Cutaneous T-Cell Lymphoma skin tumors	9	GPL18573
GSE18229	Phenotypic and Molecular Characterization of the Claudin-low Intrinsic Subtype of Breast Cancer	11	GPL7504
GSE124700	Gene expression data from healthy controls and atopic dermatitis patients skin	4	GPL10558
GSE138669	Myofibroblast transcriptome indicates SFRP2+ fibroblast progenitors in systemic sclerosis skin	22	GPL18573
GSE206256	Organotypic stromal cells impact endothelial cell transcriptome in 3D microvessel networks	7	GPL24676
GSE39170	Molecular Rejuvenation of Gene Expression Pattern of Photoaged and Intrinsically Aged Human Skin by Broadband Light Treatment	15	GPL9115
GSE102983	Rejuvenation and conversion of skin fibroblasts for immune modulation and bone and cartilage repair in vivo	54	GPL20795
GSE77474	Intestinal myofibroblast vs skin fibroblast	9	GPL570
GSE67762	Tissue-engineered human psoriatic skin as an in vitro model to study the impact of cytokines	6	GPL13607
GSE88191	total RNA-seq from lower leg skin (ENCSR321PGV)	1	GPL11154
GSE137276	Downregulation of CFIm25 amplifies dermal fibrosis through Alternative Polyadenylation	10	GPL10999
GSE198625	Disturbances in microbial skin recolonization and cutaneous immune response following allogeneic stem cell transfer	89	GPL21290
GSE175866	Single-cell RNA-seq reveals fibroblast heterogeneity and increased mesenchymal fibroblasts in human skin fibrotic diseases (RNA-seq)	2	GPL24676
GSE3521	A compact VEGF signature associated with distant metastases and poor outcomes	17	GPL1390
GSE228283	Targeting the fibroblast growth factor pathway in molecular subtypes of castration-resistant prostate cancer	118	GPL24676
GSE46487	Age-related methylation changes are associated with altered transcriptional circuitry	4	GPL11154
GSE110590	Integrated RNA and DNA sequencing reveals early drivers of metastatic breast cancer	60	GPL16791
GSE214088	Epiregulin is a dendritic cell-derived EGFR ligand that maintains skin and lung fibrosis	12	GPL16791
GSE197056	Secukinumab versus guselkumab in the complete treatment of ustekinumab‑resistant psoriatic plaques: ARROW	111	GPL24676
GSE227690	Ultraviolet radiation shapes dendritic cell leukaemia transformation in the skin	105	GPL24676
GSE218007	Keloid Transcriptome	29	GPL23126
GSE131903	RNA-Seq analysis of Harlequin Ichrthyosis skin, HI 3D model ABCA12 CRISPR-Cas9 KO cell line	15	GPL18573
GSE3887	Scleroderma Architecture Cell Lines	1	GPL3275
GSE29938	To study glycosaminoglycan (GAG) glycogene expression in cutaneous lupus erythematosus (CLE) skin lesions and normal skin	27	GPL11095
GSE130633	Effects of losmapimod on antigen-specific response in aged skin	126	GPL18573
GSE183047	Single-cell genomics segregate different transcriptomic impacts of anti-IL-17A blockade on type 17 T-cells and regulatory immune cells in psoriasis skin	24	GPL24676
GSE74158	Developing a Gene Expression Signature For T Cells Resident in Human Skin	30	GPL10558
GSE139834	Re-evaluation of human BDCA-2+ DC during acute sterile skin inflammation	22	GPL15520
GSE10884	Loss of the retinoblastoma tumor suppressor is a common event in Basal-like and Luminal B breast carcinomas	5	GPL5325
GSE3666	Varicella-zoster virus infection of human T cells and fibroblasts in vitro and SCIDhu skin xenografts in vivo.	6	GPL3155
GSE16546	Definition, conservation and epigenetics of housekeeping and tissue-enriched genes	6	GPL8662
GSE72140	Transcriptional profiling shows altered expression of wnt pathway- and lipid metabolism-related genes as well as melanogenesis-related genes in melasma.	48	GPL570
GSE210854	Prurigo Nodularis	15	GPL21145
GSE223180	Mast cell tolerance in the skin microenvironment to commensal bacteria is controlled by fibroblasts	3	GPL20301
GSE175817	Single cell RNA-seq data comparing lesional (papules) and non-lesional skin biopsies of acne patients	6	GPL24676
GSE140662	Expression data of keratinocytes from condyloma acuminata and skin tissues	8	GPL17586
GSE56817	Gene expression analysis of epidermis of skin equivalent model by treatment of BIPBIPU and CGS27023A	16	GPL6480
GSE28024	Human oocytes reprogram somatic cells to a pluripotent state	8	GPL14951
GSE5951	Tumor and Non Tumor Associated Skin Fibroblasts	5	GPL3335
GSE81072	Gene expression from human keratinocytes isolated from limited systemic sclerosis (lcSSc) and diffuse systemic sclerosis (dcSSc) skin biopsy	20	GPL17692
GSE23903	Bystander responses to 0.5Gy of alpha-particles in a human 3-dimensional skin model in 4h after exposure to ionizing radiation	6	GPL4133
GSE85304	Identifiation and characterisation of human fetal antigen presenting cells subsets.	18	GPL10558
GSE106734	Gene expression profile analysis and identification of the effects triggered by essential sandalwood oil on human skin explants	24	GPL16699
GSE211868	Wnt-Activating Human Skin Organoid Model of Atopic Dermatitis Induced by Staphylococcus aureus and Its Protective Effects by Cutibacterium acnes	6	GPL16791
GSE98780	The genomic landscape of cutaneous squamous cell carcinoma	54	GPL10558
GSE165816	Single Cell Transcriptomic Landscape of Diabetic Foot Ulcers	54	GPL24676
GSE119425	Comprehensive molecular characterization of microneedling therapy in a human three-dimensional skin model	6	GPL16686
GSE16546	Definition, conservation and epigenetics of housekeeping and tissue-enriched genes	30	GPL8662
GSE48980	Profiling gene expression of ETV2-induced vascular endothelial cells (ETVECs)	8	GPL17077
GSE57199	Confrontation of fibroblasts with cancer cells in vitro: gene network analysis of transcriptome changes and differential capacity to inhibit tumor growth	16	GPL11532
GSE42109	Identification of anaplastic lymphoma kinase as a candidate of new therapeutic target for BCC	10	GPL571
GSE115099	Transcriptome sequencing of differentially expressed genes in acne inversa (AI) patients with NCSTN mutation and healthy individuals	8	GPL20795
GSE155176	Whole Tissue Transcriptome of HS Lesional, HS Nonlesional, and Healthy Skin	87	GPL11154
GSE4385	Systemic and cell type-specific gene expression patterns in scleroderma skin	10	GPL3275
GSE145095	A transcriptomic atlas of murine and human alopecia areata identifies immune cell profiles predictive of human disease state.	4	GPL21103
GSE59294	Blocking IL-4Rα with dupilumab (REGN668/SAR231893) rapidly suppresses major pathomechanisms in the skin of severe atopic dermatitis patients	40	GPL570
GSE227329	The interferon-rich skin environment regulates Langerhans cell ADAM17 to promote photosensitivity in lupus [array]	14	GPL571
GSE162336	Global transcriptome analysis of long RNA molecules expressed in human keratinocyte cell line HaCaT pre-treated with TGF-β1 in response to silymarin, a natural plant extract involved in skin tissue regeneration	6	GPL18573
GSE112943	Genome-wide analysis of gene expression of cutaneous lupus skin samples and lupus nephritis kidney samples	47	GPL10558
GSE54413	Genome-wide Transcriptional Profiling of Skin and Dorsal Root Ganglia after Ultraviolet-B-Induced Inflammation	9	GPL10999
GSE120809	Transcriptome of discoid lupus erythematosus (DLE) skin	17	GPL25577
GSE112660	The effect of circadian rhythm on gene expression in human skin	298	GPL13667
GSE78301	small RNA-seq from skin of body (ENCSR000AGA)	2	GPL11154
GSE12542	Gene expression pattern similarity and differences between hair follicles and basal cell carcinomas	23	GPL3877
GSE213264	High-plex protein and whole transcriptome co-mapping at cellular resolution with spatial CITE-seq	8	GPL21103
GSE195452	LGR5 expressing skin fibroblasts define a major hub perturbed in Systemic Sclerosis	286	GPL24676
GSE120242	Global gene expression of histologically normal primary skin cells from BCNS subjects reveals “single-hit” effects that are influenced by rapamycin	102	GPL570
GSE231593	ARID1A plays an important role in skin inflammation.	6	GPL24676
GSE53616	Gene expression signatures in the skin of focal palmoplantar keratoderma (FPPK) patients, and cell lines transfected with mutant TRPV3	16	GPL17077
GSE225668	Coordinated chemokine expression defines macrophage subsets across tissues	6	GPL19057
GSE17539	Expression profile of grafted human engineered skin substitutes compared with intact human	29	GPL570
GSE88315	RAMPAGE from suprapubic skin (ENCSR501EGS)	1	GPL16791
GSE245859	Treatment with cultured epidermal autograft from revertant skin for epidermolytic ichthyosis	4	GPL24676
GSE88690	total RNA-seq from lower leg skin (ENCSR991HIR)	1	GPL16791
GSE140203	Integrative single-cell chromatin and transcriptome profiling uncovers cell-type specific regulatory interactions	8	GPL24676
GSE148221	Impact of cigarette smoke on physical-chemical and molecular proprieties of human skin in an ex vivo model	22	GPL20844
GSE202011	Spatial transcriptomics stratifies psoriatic disease by emergent cellular ecosystems	30	GPL24676
GSE11863	Differential expression of 24,426 human alternative splicing events and predicted cis-regulation in 48 tissues	45	GPL6842
GSE53148	Gene expression profiles in vitiligo lesional skin	10	GPL14951
GSE4385	Systemic and cell type-specific gene expression patterns in scleroderma skin	7	GPL3275
GSE68924	Gene expression in healthy and lesional psoriatic dermis from human skin biopsies (laser capture microdissection): set 1	5	GPL13607
GSE231607	Single-cell transcriptomic analysis of human skin organoids during folliculogenesis	8	GPL24676
GSE15101	Extraction of high-quality epidermal RNA after NH4SCN induced dermo-epidermal separation of 4 mm human skin biopsies	24	GPL571
GSE2607	Biological Classification of Breast Cancer by Real-Time Quantitative RTPCR: Comparisons to Microarray and Histopathology	50	GPL1390
GSE87972	RAMPAGE from lower leg skin (ENCSR030CKH)	1	GPL16791
GSE26396	Specific MicroRNAs Are Preferentially Expressed by Skin Stem Cells To Balance Self-Renewal and Early Lineage Commitment	6	GPL7723
GSE11863	Differential expression of 24,426 human alternative splicing events and predicted cis-regulation in 48 tissues	47	GPL6842
GSE206495	Exploratory Study to Identify Skin Anti-Aging Biomarkers as a Result of a Non-ablative Fractional Laser Treatment	119	GPL15207
GSE178197	Non-invasive tape-stripping of psoriatic skin with high-resolution RNA profiling	84	GPL20301
GSE243690	Human Skin CD141+ Dendritic Cells Regulate Cutaneous Immunity via the Neuropeptide Urocortin-2	15	GPL18281
GSE49353	Evaluating cross-hybridization of murine cDNA to the Affymetrix Human Genome U133 Plus 2.0 chipset	29	GPL570
GSE136757	Molecular and Cellular Responses to the TYK2/JAK1 Inhibitor, PF 06700841, Reveal Reduction of Skin Inflammation in Plaque Psoriasis	105	GPL570
GSE183965	Acetylation State of Histone Core Defines Macrophage Dynamics in Diabetic Wounds	3	GPL24676
GSE210037	Checkpoint blockade-induced dermatitis and colitis are dominated by tissue resident memory T cells and Th1/Tc1 cytokines	19	GPL24676
GSE146264	Single cell RNA-seq of psoriatic skin identifies pathogenic Tc17 subsets and reveals distinctions between CD8+ T cells in autoimmunity and cancer	7304	GPL20301
GSE95065	Expression data from skin biopsies in patients with systemic sclerosis	33	GPL23080
GSE155850	scRNASeq data of CD45+CD3-CD19- and keratinocytes in normal and HS skin	8	GPL24676
GSE98160	Fatty Acid Oxidation and Glycolysis Regulate Skin ECM Homeostasis by Shifting Fibroblasts between Catabolism and Anabolism	12	GPL13112
GSE217060	Human mast cell gene expression in psoriasis and normal skin	13	GPL20301
GSE90051	Keloid tissue: active keloid lesion vs. adjacent normal skin tissue	7	GPL6480
GSE192590	Single-cell chimerism and transcriptional profiling identify long-term human skin-resident host T cells after stem cell transplantation	12	GPL20301
GSE16935	Response of the EPI-200 human 3-D skin model to high and low doses of protons	27	GPL6480
GSE24945	Human skin fibroblast mitochondrial depletion, 0.5 Gy alpha-particle	12	GPL6480
GSE125422	Comparison of human skin- and nerve-derived Schwann cells reveals many similarities and subtle genomic and functional differences	3	GPL24676
GSE169440	Single Cell Immunophenotyping of Lyme Erythema Migrans	12	GPL24676
GSE110590	Integrated RNA and DNA sequencing reveals early drivers of metastatic breast cancer	23	GPL16791
GSE35554	Penetrance of biallelic SMARCAL1 mutations is associated with environmental and genetic disturbances of gene expression	8	GPL9250
GSE2740	Estrogen-regulated genes predict survival in estrogen receptor and/or progesterone receptor-positive breast cancers	14	GPL1708
GSE23803	Bystander response to 2.5 Gy of protons in a human 3-dimensional skin model in 16 h after exposure	30	GPL4133
GSE138621	AUF-1 affected genes in human skin cells	12	GPL11154
GSE87551	Gene expression analysis of papillary and reticular dermis microdissected from the same skin sample	2	GPL17077
GSE136347	Transcriptome analysis of HPV-induced warts and healthy skin in humans	24	GPL16791
GSE148284	Essential functions of glycans in human epithelia dissected by a CRISPR/Cas9-engineered human organotypic skin model	14	GPL23227
GSE26338	Genomic analysis identifies unique signatures predictive of brain, lung, and liver relapse	242	GPL6607
GSE16546	Definition, conservation and epigenetics of housekeeping and tissue-enriched genes	30	GPL8662
GSE137141	Molecular profile of hidradenitis suppurativa	24	GPL16699
GSE46141	Expression data from fine-needle aspiration biopsies of breast cancer metastases from different anatomical sites	91	GPL10379
GSE154773	Transcriptome profiling for hidradenitis suppurativa	63	GPL18573
GSE139341	RNASeq of Healthy Human Skin Tregs and CD4 Teffs versus Psoriatic Human Skin Tregs and CD4 Teffs	19	GPL16791
GSE3165	Identification of conserved gene expression features across human and murine mammary tumors	19	GPL1390
GSE47162	Skin gene expression correlates of severity of interstitial lung disease in systemic sclerosis	59	GPL10558
GSE160902	Differential expression from healthy skin derived melanocyte-keratinocyte co-culture from familial melanoma patients vs controls	23	GPL17077
GSE110830	Transcriptional responses by human skin cells to high-voltage electric field: Sham vs. SE-14000 stimulation	9	GPL20844
GSE158766	The CD90+CD39+ and CD90+CD39- fibroblast subtypes in human hypertrophic scar and normal skin	9	GPL13497
GSE2109	Expression Project for Oncology (expO)	2158	GPL570
GSE4385	Systemic and cell type-specific gene expression patterns in scleroderma skin	9	GPL3275
GSE6601	High Expression Levels of Keratinocyte Antimicrobial Proteins in Psoriasis Compared with Atopic Dermatitis.	6	GPL4695
GSE221232	Gene expression profile at single cell level of CD45+ cells from human skin	3	GPL21697
GSE20629	Global gene expression responses to low doses of protons in a human 3-dimensional skin model	27	GPL6480
GSE32502	Expression data from primary human skin fibroblasts treated with vehicle (DMSO) and the antioxidant Trolox (0.5 mM, 96 hrs)	6	GPL5175
GSE24041	Site-specific heterogeneity of melanocytes in human skin	13	GPL6244
GSE245507	Bulk and single-nucleus RNA sequencing highlight immune pathways induced in individuals during an Ixodes scapularis tick bite [RNA-Seq]	9	GPL16791
GSE16368	UCSF-UBC Human Reference Epigenome Mapping Project	19	GPL11154
GSE175856	Spatial RNA-seq data comparing lesional (papules) and non-lesional skin biopsies of acne patients	1	GPL24676
GSE9285	Gene Expression Profiling of Scleroderma Skin	75	GPL5981
GSE242170	IFN-λ signaling protects mice from severe HSV-1 skin disease II	21	GPL24676
GSE10893	Basal-like Breast Cancer DNA copy number losses identify genes involved in genomic instability, response to therapy, and patient survival	93	GPL8864
GSE128066	A Bayesian mixture model for clustering droplet-based single cell transcriptomic data from population studies	7	GPL19057
GSE133190	Isolation, characterization and safety evaluation of human skin-derived precursors from adherent monolayer culture system	3	GPL11154
GSE156972	alpha/beta/gamma/delta T cells play a vital role in fetal human skin development and immunity	3	GPL20301
GSE139028	RNA-seq analysis on tissues derived from normal skin and burn eschar	9	GPL15433
GSE236849	Accelerated Aging and Microsatellite Instability in Recessive Dystrophic Epidermolysis Bullosa-Associated Cutaneous Squamous Cell Carcinoma	2	GPL24676
GSE148169	Host-pathogen interactions in human polyomavirus 7 (HPyV7)-associated skin disease	7	GPL20301
GSE235255	Targeting of Th17-related cytokines in patients with Darier Disease	4	GPL24676
GSE226244	Total skin transcriptome modification induced by IL-17A blockade	69	GPL570
GSE9709	Human induced pluripotent stem (iPS) cells from neonatal skin derived cells	10	GPL1708
GSE145304	Combined miRNA-mRNA transcriptional profiling in the human skin [mRNA_PSOR]	6	GPL17586
GSE183031	Early Life Inflammation Primes a Th2-Fibroblast Niche in Skin	2	GPL24676
GSE18686	Subpopulations of CD163 positive macrophages are classically activated in psoriasis	58	GPL6947
GSE16546	Definition, conservation and epigenetics of housekeeping and tissue-enriched genes	6	GPL8662
GSE102673	Genome-wide microarray analysis to identify the differentially expressed patterns of lncRNAs of cholesteatoma tissues compared with matched normal skin tissues.	8	GPL21827
GSE183212	Human resident memory T cells exit the skin and mediate systemic Th2-driven inflammation.	9	GPL24676
